# Supplementary material for: MicroRNA-31 suppresses medulloblastoma cell growth by inhibiting DNA replication through minichromosome maintenance 2
Source: Oncotarget. 2014 May 30;5(13):4821–33. doi: 10.18632/oncotarget.2043 (PMC4148102; doi:10.18632/oncotarget.2043)
Supplement: Supplementary file 1 [file oncotarget-05-4821-s001.xlsx]

## Sheet: NS uplist.txt
Differentially Expressed miRNA [MB] vs [Cereb]:
#Experiment : nCounter mouse miRNA expression array [NanoStrng Technology]
#Normalization: housekeeping Actb, B2m, Gapdh, Rpl9
#Entity List : T Test unpaired p cut-off = 0.01
#Interpretation : Tissue (Non-averaged)
#Fold-Change cut-off : 3.0
#Pairing option : All against single condition
#Condition pairs : [MB] vs [Cereb]
#Minimum number of pairs:1 out of 1 condition pairs.
# Technology : Generic.SingleColor.NSmiRNA
Gene Name	Accession #	Probe Name	Target Sequence	FC ([MB] vs [Cereb])	Log FC ([MB] vs [Cereb])	p (Ttest)	Regulation ([MB] vs [Cereb])	[Cereb](ave)	[MB](ave)	PtchC1	PtchC2	PtchC3	PtchM1	PtchM2	PtchM3
mmu-miR-106a+mmu-miR-17	MIMAT0000385	nmiR01015.1:1	CAAAGTGCTAACAGTGCAGGTAG	6.9075	2.78816	0.000385	up	540.657	3750.68	647.87	432.71	541.39	4785.97	3204.67	3261.4
mmu-miR-1186	MIMAT0005836	nmiR01020.1:1	GAGTGCTGGAATTAAAGGCATG	5.96575	2.5767	0.00172698	up	12.0567	68.7867	16.31	12.39	7.47	78.43	61.74	66.19
mmu-miR-1196	MIMAT0005857	nmiR01030.1:1	AAATCTACCTGCCTCTGCCT	11.3398	3.50332	0.00089	up	34.0433	380.243	48.94	28.92	24.27	347.85	281.69	511.19
mmu-miR-1224	MIMAT0005460	nmiR01035.1:1	GTGAGGACTGGGGAGGTGGAG	4.82256	2.2698	0.000744	up	142.797	679.867	184.11	113.6	130.68	611.74	621.25	806.61
mmu-miR-125a-3p	MIMAT0004528	nmiR01037.1:1	ACAGGTGAGGTTCTTGGGAGCC	7.83512	2.96996	0.00228276	up	106.063	783.26	158.47	98.11	61.61	763.98	632.83	952.97
mmu-miR-155	MIMAT0000165	nmiR01081.1:1	TTAATGCTAATTGTGATAGGGGT	3.28361	1.71528	0.000157	up	210.05	692.417	193.43	222.03	214.69	603.44	782.36	691.45
mmu-miR-15b	MIMAT0000124	nmiR01083.1:1	TAGCAGCACATCATGGTTTACA	3.7368	1.9018	0.00547353	up	815.42	3178.57	903.05	691.92	851.29	4203.75	1955.41	3376.55
mmu-miR-18a	MIMAT0000528	nmiR01108.1:1	TAAGGTGCATCTAGTGCAGATAG	3.64445	1.8657	0.00347501	up	12.85	47.6567	15.15	10.33	13.07	59.05	32.8	51.12
mmu-miR-19a	MIMAT0000651	nmiR01182.2:2	TGTGCAAATCTATGCAAAACTGA	10.69	3.41819	0.000256	up	179.747	1920.03	231.88	158.01	149.35	2466.34	1689.16	1604.6
mmu-miR-19b	MIMAT0000513	nmiR01183.1:1	TGTGCAAATCCATGCAAAACTGA	9.38107	3.22975	0.000419	up	243.86	2315.24	295.97	191.05	244.56	3090.99	2073.1	1781.64
mmu-miR-20a+mmu-miR-20b	MIMAT0000529	nmiR01197.2:2	TAAAGTGCTTATAGTGCAGGTAG	8.06168	3.01108	0.000597	up	209.997	1676.87	276.16	155.94	197.89	2145.24	1442.2	1443.17
mmu-miR-2132	MIMAT0011208	nmiR01202.1:1	GGCGGGTGTTGACGCGATG	12.673	3.66368	2.35e-05	up	51.6033	656.6	57.1	45.44	52.27	651.42	763.06	555.32
mmu-miR-2135	MIMAT0011211	nmiR01205.1:1	AGAGGTCTTGGGGCCGAAAC	4.08907	2.03177	0.000535	up	32.1567	129.223	40.78	25.82	29.87	120.87	131.2	135.6
mmu-miR-2136	MIMAT0011212	nmiR01206.1:1	CTGGGTGTTGACTGAGATGTG	10.7096	3.42084	0.000225	up	17.6467	191.933	19.81	14.46	18.67	207.6	231.52	136.68
mmu-miR-216b	MIMAT0003729	nmiR01217.1:1	AAATCTCTGCAGGCAAATGTGA	4.06363	2.02277	0.000434	up	53.7167	215.933	52.44	43.37	65.34	239.9	209.34	198.56
mmu-miR-25	MIMAT0000652	nmiR01232.1:1	CATTGCACTTGTCTCGGTCTGA	4.8178	2.26837	0.000239	up	1007	4891.67	1075.5	1060.6	884.89	5914.41	4060.34	4700.27
mmu-miR-3099	MIMAT0014816	nmiR01269.1:1	TAGGCTAGAGAGAGGTTGGGGA	4.46916	2.16	0.00149205	up	147.857	672.457	123.51	144.58	175.48	599.75	519	898.62
mmu-miR-3472	MIMAT0015643	nmiR01311.1:1	TAATAGCCAGAAGCTGGAAGGAACC	5.55637	2.47414	0.00520731	up	61.4033	367.067	75.74	50.6	57.87	262.97	243.1	595.13
mmu-miR-465a-5p	MIMAT0002106	nmiR01312.1:1	TATTTAGAATGGCACTGATGTGA	6.53777	2.7088	0.00930229	up	10.88	61.39	19.81	7.23	5.6	62.74	71.39	50.04
mmu-miR-574-5p	MIMAT0004893	nmiR01376.1:1	TGAGTGTGTGTGTGTGAGTGTGT	4.05183	2.01857	0.0017831	up	39.6967	159.937	48.94	40.28	29.87	177.16	179.43	123.22
mmu-miR-689	MIMAT0003468	nmiR01444.1:1	CGTCCCCGCTCGGCGGGGTCC	3.72853	1.89861	0.00301656	up	29.4833	112.717	33.79	24.79	29.87	112.57	78.14	147.44
mmu-miR-706	MIMAT0003496	nmiR01497.1:1	AGAGAAACCCTGTCTCAAAAAA	3.45041	1.78677	0.00554345	up	22.8433	81.14	18.64	23.75	26.14	101.5	89.72	52.2
mmu-miR-760	MIMAT0003898	nmiR01514.1:1	CGGCTCTGGGTCTGTGGGGA	3.62327	1.85729	0.00442555	up	47.96	182.083	50.1	43.37	50.41	152.24	129.27	264.74
mmu-let-7a	MIMAT0000521	nmiR00001.1:1	TGAGGTAGTAGGTTGTATAGTT	-3.89386	-1.9612	0.00488619	down	28362.2	7440.42	26126.7	36182.4	22777.5	10433.7	6555.01	5332.53
mmu-let-7d	MIMAT0000383	nmiR00004.1:1	AGAGGTAGTAGGTTGCATAGTT	-5.26157	-2.39549	0.0022978	down	18917.4	3698.63	16580	23749.5	16422.7	5191.03	3358.06	2546.81
mmu-let-7e	MIMAT0000524	nmiR00005.1:1	TGAGGTAGGAGGTTGTATAGTT	-5.73348	-2.51941	0.00144596	down	4183.91	748.607	3939.63	5109.9	3502.22	1035.25	676.24	534.33
mmu-let-7f	MIMAT0000525	nmiR00006.1:2	TGAGGTAGTAGATTGTATAGTT	-3.84048	-1.94129	0.00276485	down	9497.15	2526.93	8665.78	11462.2	8363.52	3353.04	2421.35	1806.39
mmu-let-7g	MIMAT0000121	nmiR00007.1:1	TGAGGTAGTAGTTTGTACAGTT	-6.23933	-2.64139	0.00249467	down	20238.9	3398	17927	25217	17572.7	5034.17	2978.94	2180.9
mmu-let-7i	MIMAT0000122	nmiR00008.1:1	TGAGGTAGTAGTTTGTGCTGTT	-4.52338	-2.1774	0.000471065	down	2240.82	492.777	2035.65	2767.69	1919.13	576.68	476.55	425.1
mmu-miR-101a	MIMAT0000133	nmiR01011.1:1	TACAGTACTGTGATAACTGAA	-6.16436	-2.62395	0.0096714	down	1630.33	292.52	1479.84	2081.96	1329.2	434.58	315.45	127.53
mmu-miR-101b	MIMAT0000616	nmiR01012.1:1	TACAGTACTGTGATAGCTGAA	-3.84711	-1.94377	0.00485826	down	479.6	129.787	466.09	563.87	408.84	185.46	116.73	87.17
mmu-miR-103	MIMAT0000546	nmiR01013.1:1	AGCAGCATTGTACAGGGCTATGA	-5.38586	-2.42918	0.00356004	down	2129.89	417.79	1978.55	2579.73	1831.39	630.19	357.9	265.28
mmu-miR-107	MIMAT0000647	nmiR01017.1:1	AGCAGCATTGTACAGGGCTATCA	-6.18276	-2.62825	0.00302014	down	1565.43	270.877	1562.57	1817.59	1316.13	427.2	203.55	181.88
mmu-miR-10b	MIMAT0000208	nmiR01019.1:1	TACCCTGTAGAACCGAATTTGTG	-3.71436	-1.89312	0.00265441	down	140.267	37.98	167.79	107.4	145.61	49.82	31.83	32.29
mmu-miR-1198	MIMAT0005859	nmiR01032.1:1	TATGTGTTCCTGGCTGGCTTGG	-4.67686	-2.22554	0.00223738	down	549.327	122.563	519.69	609.3	518.99	168.85	118.66	80.18
mmu-miR-125a-5p	MIMAT0000135	nmiR01038.1:1	TCCCTGAGACCCTTTAACCTGTGA	-5.27229	-2.39843	0.00160194	down	11150.6	2203.93	10834.3	12538.3	10079.2	3161.12	1579.18	1871.5
mmu-miR-125b-5p	MIMAT0000136	nmiR01040.1:1	TCCCTGAGACCCTAACTTGTGA	-3.18953	-1.67334	0.00226174	down	61685.6	19867	65863.2	60128.1	59065.5	26797.5	16427.6	16375.9
mmu-miR-126-3p	MIMAT0000138	nmiR01041.1:1	TCGTACCGTGAGTAATAATGCG	-3.92803	-1.97381	0.00110153	down	8124.95	2114.52	8354.67	7443.85	8576.34	2628.73	1537.7	2177.14
mmu-miR-126-5p	MIMAT0000137	nmiR01042.1:1	CATTATTACTTTTGGTACGCG	-4.37909	-2.13063	0.000650827	down	634.597	147.353	656.02	560.77	687	190.07	119.62	132.37
mmu-miR-127	MIMAT0000139	nmiR01043.2:2	TCGGATCCGTCTGAGCTTGGCT	-14.4273	-3.85073	0.0019665	down	3244.32	255.513	3502.67	2724.32	3505.96	443.81	191.97	130.76
mmu-miR-1274a	MIMAT0009445	nmiR01044.1:1	TCAGGTCCCTGTTCAGGCGCCA	-3.85246	-1.94578	0.000599685	down	231.84	59.5767	265.67	179.69	250.16	67.36	55.95	55.42
mmu-miR-128	MIMAT0000140	nmiR01045.1:1	TCACAGTGAACCGGTCTCTTT	-9.32066	-3.22043	0.00512367	down	3548.04	435.297	3478.2	4145.34	3020.57	715.08	405.17	185.64
mmu-miR-129-3p	MIMAT0000544	nmiR01046.1:1	AAGCCCTTACCCCAAAAAGCAT	-13.6863	-3.77466	0.00457837	down	7366.89	662.037	7961.99	7330.25	6808.43	1256.7	463.05	266.36
mmu-miR-129-5p	MIMAT0000209	nmiR01047.1:1	CTTTTTGCGGTCTGGGCTTGC	-11.039	-3.46454	0.00276124	down	804.373	82.4133	784.2	874.71	754.21	133.79	75.25	38.2
mmu-miR-132	MIMAT0000144	nmiR01051.1:1	TAACAGTCTACAGCCATGGTCG	-11.5919	-3.53505	0.00161968	down	6358.82	601.01	7150.99	5184.25	6741.22	1000.19	428.32	374.52
mmu-miR-133a	MIMAT0000145	nmiR01052.1:1	TTTGGTCCCCTTCAACCAGCTG	-3.30985	-1.72677	0.00453718	down	125.083	37.07	146.82	84.68	143.75	44.29	30.87	36.05
mmu-miR-133b	MIMAT0000769	nmiR01053.1:1	TTTGGTCCCCTTCAACCAGCTA	-6.33274	-2.66283	0.00249177	down	192.137	31.5433	186.44	240.62	149.35	47.06	26.05	21.52
mmu-miR-134	MIMAT0000146	nmiR01054.2:2	TGTGACTGGTTGACCAGAGGGG	-3.78525	-1.92039	0.00210284	down	108.213	28.8633	122.35	84.68	117.61	37.83	25.08	23.68
mmu-miR-136	MIMAT0000148	nmiR01057.1:1	ACTCCATTTGTTTTGATGATGG	-9.58639	-3.26099	0.00392424	down	9029.77	1069.29	8608.69	9646.64	8833.97	1658.99	1087.2	461.69
mmu-miR-138	MIMAT0000150	nmiR01059.1:1	AGCTGGTGTTGTGAATCAGGCCG	-8.56106	-3.09779	0.00448181	down	1951.54	257.837	2264.03	1889.88	1700.71	433.66	216.09	123.76
mmu-miR-139-5p	MIMAT0000656	nmiR01061.1:1	TCTACAGTGCACGTGTCTCCAG	-3.49875	-1.80684	0.00784393	down	241.937	73.6133	254.02	217.9	253.89	112.57	50.16	58.11
mmu-miR-140	MIMAT0000151	nmiR01062.1:1	CAGTGGTTTTACCCTATGGTAG	-3.95943	-1.98529	0.00233921	down	769.67	200.287	763.22	864.39	681.4	264.81	197.76	138.29
mmu-miR-143	MIMAT0000247	nmiR01066.1:1	TGAGATGAAGCACTGTAGCTC	-4.48818	-2.16613	0.00588103	down	1195.58	284.66	1068.51	1396.24	1121.98	435.51	173.64	244.83
mmu-miR-144	MIMAT0000156	nmiR01067.1:1	TACAGTATAGATGATGTACT	-4.87255	-2.28468	0.00290199	down	1165.61	235.06	1194.36	773.51	1528.96	304.49	206.44	194.25
mmu-miR-145	MIMAT0000157	nmiR01068.1:1	GTCCAGTTTTCCCAGGAATCCCT	-6.02792	-2.59166	0.00171986	down	2584.91	453.72	2591.46	2723.28	2439.98	662.49	291.33	407.34
mmu-miR-146b	MIMAT0003475	nmiR01070.1:1	TGAGAACTGAATTCCATAGGCT	-4.3557	-2.1229	0.00469811	down	521.913	124.107	413.66	623.76	528.32	163.32	133.13	75.87
mmu-miR-148b	MIMAT0000580	nmiR01073.1:1	TCAGTGCATCACAGAACTTTGT	-4.09103	-2.03246	0.0035253	down	631.963	160.733	566.3	732.2	597.39	224.21	151.45	106.54
mmu-miR-149	MIMAT0000159	nmiR01074.1:1	TCTGGCTCCGTGTCTTCACTCCC	-4.3419	-2.11833	0.00284657	down	366.623	86.2967	379.86	285.03	434.98	120.87	67.53	70.49
mmu-miR-150	MIMAT0000160	nmiR01075.1:1	TCTCCCAACCCTTGTACCAGTG	-12.3994	-3.63219	0.0014824	down	3324.91	299.023	3379.15	3203.5	3392.08	500.1	168.82	228.15
mmu-miR-151-3p	MIMAT0000161	nmiR01076.1:1	CTAGACTGAGGCTCCTTGAGG	-3.29658	-1.72097	0.000285836	down	202.74	62.1133	202.75	207.58	197.89	74.74	54.02	57.58
mmu-miR-151-5p	MIMAT0004536	nmiR01077.1:1	TCGAGGAGCTCACAGTCTAGT	-4.23206	-2.08136	0.000978043	down	1674.98	404.47	1718.71	1495.38	1810.85	528.7	309.66	375.05
mmu-miR-153	MIMAT0000163	nmiR01079.2:2	TTGCATAGTCACAAAAGTGATC	-6.2263	-2.63838	0.00324276	down	978.777	169.44	1129.1	894.34	912.89	264.81	141.81	101.7
mmu-miR-154	MIMAT0000164	nmiR01080.1:1	TAGGTTATCCGTGTTGCCTTCG	-9.92505	-3.31107	0.00327276	down	594.107	68.8967	593.1	621.7	567.52	122.72	46.3	37.67
mmu-miR-181a	MIMAT0000210	nmiR01085.1:1	AACATTCAACGCTGTCGGTGAGT	-4.65444	-2.21861	0.00757013	down	11563.1	2661.24	11185	13977.9	9526.58	4043.21	2448.36	1492.14
mmu-miR-181c	MIMAT0000674	nmiR01087.1:1	AACATTCAACCTGTCGGTGAGT	-5.47431	-2.45268	0.00751596	down	499.913	96.4667	411.32	670.24	418.18	133.79	106.11	49.5
mmu-miR-185	MIMAT0000214	nmiR01093.1:1	TGGAGAGAAAGGCAGTTCCTGA	-5.03095	-2.33083	0.00526744	down	166.51	34.63	171.29	122.89	205.35	53.52	25.08	25.29
mmu-miR-1898	MIMAT0007875	nmiR01106.1:1	AGGTCAAGGTTCACAGGGGATC	-4.98127	-2.31651	0.00202949	down	225.093	46.7433	207.41	264.38	203.49	60.9	49.2	30.13
mmu-miR-18b	MIMAT0004858	nmiR01109.1:1	TAAGGTGCATCTAGTGCTGTTAG	-3.94754	-1.98095	0.00655949	down	41.1933	10.9333	46.61	43.37	33.6	14.76	11.58	6.46
mmu-miR-190	MIMAT0000220	nmiR01110.1:1	TGATATGTTTGATATATTAGGT	-4.1559	-2.05516	0.00109971	down	147.82	36.2767	165.46	134.25	143.75	41.52	41.48	25.83
mmu-miR-1902	MIMAT0007863	nmiR01113.1:1	AGAGGTGCAGTAGGCATGACTT	-4.07042	-2.02518	0.000802796	down	365.733	90.27	347.24	314.98	434.98	101.5	99.36	69.95
mmu-miR-191	MIMAT0000221	nmiR01120.1:1	CAACGGAATCCCAAAAGCAGCTG	-3.81826	-1.93291	0.000805566	down	1061.89	281.843	1103.47	1152.52	929.69	353.39	267.22	224.92
mmu-miR-192	MIMAT0000517	nmiR01121.1:1	CTGACCTATGAATTGACAGCC	-3.9981	-1.99932	0.00339266	down	217.033	55.23	184.11	274.7	192.29	74.74	51.13	39.82
mmu-miR-196b	MIMAT0001081	nmiR01174.1:1	TAGGTAGTTTCCTGTTGTTGGG	-3.4814	-1.79967	0.0043677	down	296.34	86.9233	294.8	355.26	238.96	119.03	77.17	64.57
mmu-miR-204	MIMAT0000237	nmiR01191.1:1	TTCCCTTTGTCATCCTATGCCT	-11.311	-3.49966	0.00954617	down	21262.9	2339.61	22125.3	24191.5	17471.9	4104.1	2198.51	716.21
mmu-miR-206	MIMAT0000239	nmiR01193.1:1	TGGAATGTAAGGAAGTGTGTGG	-9.83681	-3.29819	0.00200956	down	698.467	74.2267	690.98	889.17	515.25	94.11	88.75	39.82
mmu-miR-212	MIMAT0000659	nmiR01201.1:1	TAACAGTCTCCAGTCACGGCCA	-5.09187	-2.3482	0.00179029	down	241.75	49.3067	259.85	209.64	255.76	66.43	49.2	32.29
mmu-miR-218	MIMAT0000663	nmiR01219.1:1	TTGTGCTTGATCTAACCATGT	-14.352	-3.84318	0.00401855	down	4746.53	401.67	4352.12	5190.45	4697.01	743.68	300.98	160.35
mmu-miR-219	MIMAT0000664	nmiR01222.2:2	TGATTGTCCAAACGCAATTCT	-10.2904	-3.36323	0.00707539	down	5889.23	643.707	6779.28	3562.88	7325.55	1175.5	445.68	309.94
mmu-miR-22	MIMAT0000531	nmiR01223.2:2	AAGCTGCCAGTTGAAGAACTGT	-5.06379	-2.34022	0.00240049	down	7859.79	1632.43	8341.85	7351.94	7885.6	2189.53	1717.13	990.64
mmu-miR-221	MIMAT0000669	nmiR01225.2:2	AGCTACATTGTCTGCTGGGTTTC	-6.16332	-2.62371	0.0019955	down	261.737	44.4	228.38	316.01	240.82	64.59	39.55	29.06
mmu-miR-222	MIMAT0000670	nmiR01226.1:1	AGCTACATCTGGCTACTGGGT	-5.93216	-2.56856	0.00609999	down	464.05	83.7367	408.99	594.85	388.31	119.95	88.75	42.51
mmu-miR-23a	MIMAT0000532	nmiR01229.1:1	ATCACATTGCCAGGGATTTCC	-3.62891	-1.85954	0.00906928	down	1499.38	440.577	1585.87	1504.67	1407.61	534.23	546.97	240.53
mmu-miR-23b	MIMAT0000125	nmiR01230.1:1	ATCACATTGCCAGGGATTACC	-6.80172	-2.7659	0.00491957	down	2300.76	374.393	2081.09	2728.45	2092.75	616.35	307.73	199.1
mmu-miR-24	MIMAT0000219	nmiR01231.1:1	TGGCTCAGTTCAGCAGGAACAG	-4.93138	-2.30199	0.0050498	down	861.167	182.15	790.02	1100.88	692.6	263.89	171.71	110.85
mmu-miR-26a	MIMAT0000533	nmiR01233.1:1	TTCAAGTAATCCAGGATAGGCT	-8.4714	-3.0826	0.00458102	down	2849.59	373.073	2553.01	3576.31	2419.45	602.51	338.6	178.11
mmu-miR-26b	MIMAT0000534	nmiR01234.1:1	TTCAAGTAATTCAGGATAGGT	-5.48528	-2.45557	0.00539921	down	2419.02	464.61	2192.95	3109.52	1954.6	661.57	475.59	256.67
mmu-miR-27a	MIMAT0000537	nmiR01235.2:2	TTCACAGTGGCTAAGTTCCGC	-3.85253	-1.94581	0.00183108	down	2677.05	717.383	2795.38	2603.49	2632.27	932.83	721.58	497.74
mmu-miR-29a	MIMAT0000535	nmiR01258.1:1	TAGCACCATCTGAAATCGGTTA	-5.64111	-2.49598	0.00051525	down	29336.8	5267.6	25609.3	34556.9	27844.2	6730.06	4963.29	4109.44
mmu-miR-29b	MIMAT0000127	nmiR01259.1:1	TAGCACCATTTGAAATCAGTGTT	-8.07163	-3.01286	0.00216036	down	23879.3	3217.97	24181.9	21392.8	26063.2	5112.6	2646.12	1895.18
mmu-miR-29c	MIMAT0000536	nmiR01260.1:1	TAGCACCATTTGAAATCGGTTA	-8.08026	-3.0144	0.0059473	down	14891.9	2063.93	13548.1	18296.7	12830.9	3124.21	2184.04	883.55
mmu-miR-300	MIMAT0000378	nmiR01261.2:2	TATGCAAGGGCAAGCTCTCTTC	-3.59721	-1.84688	0.00535147	down	131.113	37.1133	154.98	139.42	98.94	49.82	35.69	25.83
mmu-miR-301a	MIMAT0000379	nmiR01262.1:1	CAGTGCAATAGTATTGTCAAAGC	-4.47736	-2.16265	0.000771658	down	603.047	137.073	610.58	670.24	528.32	178.08	124.44	108.7
mmu-miR-30a	MIMAT0000128	nmiR01270.1:1	TGTAAACATCCTCGACTGGAAG	-6.63992	-2.73116	0.00749082	down	5288.88	845.613	4769.27	7279.64	3817.72	1205.03	926.09	405.72
mmu-miR-30b	MIMAT0000130	nmiR01271.1:1	TGTAAACATCCTACACTCAGCT	-5.67137	-2.5037	0.00491425	down	14707.3	2681.7	13242.8	19887.1	10992.1	3987.84	2397.23	1660.03
mmu-miR-30c	MIMAT0000514	nmiR01272.2:2	TGTAAACATCCTACACTCTCAGC	-6.79874	-2.76527	0.00202985	down	1733.51	265.947	1697.73	2093.32	1409.48	358.92	280.72	158.2
mmu-miR-30d	MIMAT0000515	nmiR01273.1:1	TGTAAACATCCCCGACTGGAAG	-7.01743	-2.81094	0.00923652	down	3963.05	603.387	3404.79	5684.09	2800.28	881.16	658.88	270.12
mmu-miR-30e	MIMAT0000248	nmiR01274.1:1	TGTAAACATCCTTGACTGGAAG	-5.34758	-2.41889	0.00887624	down	1201.44	244.737	1023.07	1498.48	1082.78	361.69	254.68	117.84
mmu-miR-31	MIMAT0000538	nmiR01275.1:1	AGGCAAGATGCTGGCATAGCTG	-3.13851	-1.65008	0.00503218	down	112.457	37.2467	116.52	112.57	108.28	47.98	39.55	24.21
mmu-miR-324-5p	MIMAT0000555	nmiR01282.1:1	CGCATCCCCTAGGGCATTGGTGT	-4.6916	-2.23008	0.00215202	down	395.58	87.4467	413.66	438.91	334.17	124.56	74.28	63.5
mmu-miR-326	MIMAT0000559	nmiR01284.2:2	CCTCTGGGCCCTTCCTCCAGT	-9.53973	-3.25395	0.00214689	down	368.417	42.25	388.02	304.65	412.58	69.2	32.8	24.75
mmu-miR-328	MIMAT0000565	nmiR01286.2:2	CTGGCCCTCTCTGCCCTTCCGT	-12.8422	-3.68283	0.00300317	down	1899.45	169.223	1811.93	2073.7	1812.72	257.43	181.36	68.88
mmu-miR-33	MIMAT0000667	nmiR01288.1:1	GTGCATTGTAGTTGCATTGCA	-4.03114	-2.01119	0.000530848	down	179.77	45.2433	168.96	172.46	197.89	57.21	37.62	40.9
mmu-miR-331-3p	MIMAT0000571	nmiR01290.1:1	GCCCCTGGGCCTATCCTAGAA	-3.87283	-1.95339	0.00550798	down	246.127	67.18	265.67	246.82	225.89	95.04	65.6	40.9
mmu-miR-337-3p	MIMAT0000578	nmiR01294.1:1	TTCAGCTCCTATATGATGCCT	-4.67009	-2.22345	0.000903864	down	139.197	30.2667	129.34	163.17	125.08	36.91	31.83	22.06
mmu-miR-338-3p	MIMAT0000582	nmiR01296.1:1	TCCAGCATCAGTGATTTTGTTG	-9.96355	-3.31666	0.00377762	down	5078.05	575.207	5260.99	4072.02	5901.13	978.05	468.84	278.73
mmu-miR-340-5p	MIMAT0000586	nmiR01300.1:1	TCCGTCTCAGTTACTTTATAGC	-3.05467	-1.61101	0.00917589	down	2554.52	859.826	2483.1	3115.72	2064.74	1191.19	800.69	587.6
mmu-miR-342-3p	MIMAT0000590	nmiR01303.1:1	TCTCACACAGAAATCGCACCCGT	-4.5401	-2.18272	0.00288401	down	523.87	121.057	505.71	552.51	513.39	144.86	145.67	72.64
mmu-miR-344	MIMAT0000593	nmiR01306.1:1	TGATCTAGCCAAAGCCTGACTGT	-5.51814	-2.46418	0.00375111	down	380.043	73.3167	329.76	448.2	362.17	109.8	66.56	43.59
mmu-miR-346	MIMAT0000597	nmiR01309.2:2	TGTCTGCCCGAGTGCCTGCCTCT	-4.07328	-2.02619	0.00828015	down	96.84	23.6033	97.88	61.96	130.68	33.22	19.29	18.3
mmu-miR-34a	MIMAT0000542	nmiR01316.1:1	TGGCAGTGTCTTAGCTGGTTGT	-8.40357	-3.071	0.00319942	down	1750.88	227.657	1890	1353.9	2008.74	377.38	172.68	132.91
mmu-miR-34b-5p	MIMAT0000382	nmiR01318.1:1	AGGCAGTGTAATTAGCTGATTGT	-3.47802	-1.79827	0.00511266	down	152.343	45.5033	173.62	132.19	151.22	63.67	30.87	41.97
mmu-miR-34c	MIMAT0000381	nmiR01319.1:1	AGGCAGTGTAGTTAGCTGATTGC	-4.03149	-2.01131	0.00293858	down	509.91	126.713	664.18	400.7	464.85	167.93	109.97	102.24
mmu-miR-361	MIMAT0000704	nmiR01322.1:1	TTATCAGAATCTCCAGGGGTAC	-5.3309	-2.41438	0.00220593	down	1442.96	283.277	1418.08	1654.42	1256.39	408.75	252.75	188.33
mmu-miR-365	MIMAT0000711	nmiR01326.1:1	TAATGCCCCTAAAAATCCTTAT	-3.5253	-1.81774	0.00635876	down	307.783	89.9366	320.44	358.35	244.56	115.34	97.43	57.04
mmu-miR-369-3p	MIMAT0003186	nmiR01328.1:1	AATAATACATGGTTGATCTTT	-7.70343	-2.9455	0.0032268	down	1263.49	182.417	1337.68	1172.14	1280.66	304.49	138.91	103.85
mmu-miR-376b	MIMAT0001092	nmiR01334.1:1	ATCATAGAGGAACATCCACTT	-5.86656	-2.55252	0.00460906	down	1847.01	338.327	1934.27	1456.14	2150.62	537.93	272.04	205.01
mmu-miR-376c	MIMAT0003183	nmiR01335.1:1	AACATAGAGGAAATTTCACGT	-7.93391	-2.98803	0.00477404	down	548.597	77.65	474.25	632.02	539.52	127.33	68.49	37.13
mmu-miR-377	MIMAT0000741	nmiR01336.1:1	ATCACACAAAGGCAACTTTTGT	-8.40567	-3.07136	0.00265493	down	599.833	76.8533	553.48	727.03	518.99	111.64	79.1	39.82
mmu-miR-378	MIMAT0003151	nmiR01337.1:1	ACTGGACTTGGAGTCAGAAGG	-3.85523	-1.94682	0.00231333	down	582.487	150.59	552.32	741.49	453.65	179.92	157.24	114.61
mmu-miR-381	MIMAT0000746	nmiR01341.2:2	TATACAAGGGCAAGCTCTCTGT	-11.9668	-3.58096	0.00269607	down	1506.75	139.417	1508.97	1786.61	1224.66	202.99	153.38	61.88
mmu-miR-382	MIMAT0000747	nmiR01342.1:1	GAAGTTGTTCGTGGTGGATTCG	-10.4116	-3.38012	0.00498276	down	1368.32	155.59	1456.53	1119.47	1528.96	292.49	93.57	80.71
mmu-miR-384-3p	MIMAT0001076	nmiR01344.1:1	ATTCCTAGAAATTGTTCACAAT	-6.83828	-2.77363	0.00408195	down	874.91	142.827	821.48	901.56	901.69	241.74	102.26	84.48
mmu-miR-384-5p	MIMAT0004745	nmiR01345.1:1	TGTAAACAATTCCTAGGCAATGT	-6.3503	-2.66682	0.00514458	down	1878	327.657	1780.46	2003.48	1850.05	507.48	313.52	161.97
mmu-miR-409-3p	MIMAT0001090	nmiR01346.1:1	GAATGTTGCTCGGTGAACCCCT	-5.30003	-2.406	0.00183224	down	79.23	15.58	87.39	68.16	82.14	22.14	10.61	13.99
mmu-miR-411	MIMAT0004747	nmiR01349.2:2	TAGTAGACCGTATAGCGTACG	-7.72772	-2.95004	0.00642429	down	245.453	36.3233	258.68	249.92	227.76	56.28	37.62	15.07
mmu-miR-433	MIMAT0001420	nmiR01358.1:1	ATCATGATGGGCTCCTCGGTGT	-11.0351	-3.46402	0.00323975	down	641.407	66.4067	692.14	543.21	688.87	114.41	53.06	31.75
mmu-miR-434-3p	MIMAT0001422	nmiR01359.1:1	TTTGAACCATCACTCGACTCCT	-10.6698	-3.41547	0.0065631	down	3873.51	446.09	3865.05	3792.15	3963.34	834.11	330.89	173.27
mmu-miR-434-5p	MIMAT0001421	nmiR01360.1:1	GCTCGACTCATGGTTTGAACCA	-8.35871	-3.06328	0.00324195	down	510.303	66.4133	534.84	389.34	606.73	109.8	50.16	39.28
mmu-miR-448	MIMAT0001533	nmiR01361.1:1	TTGCATATGTAGGATGTCCCAT	-3.12623	-1.64442	0.00953392	down	45.7567	14.1867	65.25	40.28	31.74	17.53	11.58	13.45
mmu-miR-451	MIMAT0001632	nmiR01369.1:1	AAACCGTTACCATTACTGAGTT	-5.92177	-2.56603	0.0061649	down	3059.8	525.093	3037.74	1958.04	4183.63	754.76	312.56	507.96
mmu-miR-466d-5p	MIMAT0004930	nmiR01384.1:1	TGTGTGTGCGTACATGTACATG	-3.07615	-1.62113	0.00503414	down	104.67	35.09	106.04	114.63	93.34	39.68	42.45	23.14
mmu-miR-484	MIMAT0003127	nmiR01406.1:1	TCAGGCTCAGTCCCCTCCCGAT	-6.40679	-2.6796	0.00103151	down	897.08	137.423	752.74	1240.3	698.2	172.54	118.66	121.07
mmu-miR-486	MIMAT0003130	nmiR01408.1:1	TCCTGTACTGAGCTGCCCCGAG	-4.5957	-2.20029	0.00118776	down	326.86	71.71	261.01	387.27	332.3	69.2	54.99	90.94
mmu-miR-487b	MIMAT0003184	nmiR01409.1:1	AATCGTACAGGGTCATCCACTT	-10.4391	-3.38392	0.00281511	down	827.057	89.95	760.89	951.14	769.14	158.7	57.88	53.27
mmu-miR-490	MIMAT0003780	nmiR01412.1:1	CAACCTGGAGGACTCCATGCTG	-3.52683	-1.81837	0.000815314	down	154.547	44.2667	175.95	147.68	140.01	55.36	37.62	39.82
mmu-miR-495	MIMAT0003456	nmiR01416.1:1	AAACAAACATGGTGCACTTCTT	-11.8112	-3.56208	0.00231471	down	2444.13	234.013	2772.07	2083	2477.32	410.59	155.31	136.14
mmu-miR-499	MIMAT0003482	nmiR01419.1:1	TTAAGACTTGCAGTGATGTTT	-4.65401	-2.21847	0.00713006	down	57.4033	13.0133	60.59	44.41	67.21	16.61	15.43	7
mmu-miR-500	MIMAT0003507	nmiR01420.1:1	AATGCACCTGGGCAAGGGTTCA	-7.13893	-2.83571	0.00938307	down	6478.76	1059.8	6045.19	6894.44	6496.66	1719.88	1045.71	413.8
mmu-miR-509-5p	MIMAT0004890	nmiR01427.1:1	TACTCCAGAATGTGGCAATCAT	-4.39142	-2.13469	0.000727438	down	90.3267	21.0433	87.39	93.98	89.61	24.91	23.15	15.07
mmu-miR-541	MIMAT0003170	nmiR01434.1:1	AAGGGATTCTGATGTTGGTCACACT	-3.46441	-1.79261	0.00865541	down	184.857	53.9033	224.89	128.06	201.62	74.74	48.23	38.74
mmu-miR-543	MIMAT0003168	nmiR01437.1:1	AAACATTCGCGGTGCACTTCTT	-8.82826	-3.14213	0.00227133	down	689.374	86.4	704.96	644.42	718.74	143.02	65.6	50.58
mmu-miR-592	MIMAT0003730	nmiR01449.1:1	ATTGTGTCAATATGCGATGATGT	-4.44829	-2.15325	0.00411937	down	136.07	32.4567	150.31	129.09	128.81	47.98	28.94	20.45
mmu-miR-652	MIMAT0003711	nmiR01454.1:1	AATGGCGCCACTAGGGTTGTG	-4.87878	-2.28652	0.000650964	down	277.493	56.9567	251.69	341.83	238.96	67.36	58.85	44.66
mmu-miR-667	MIMAT0003734	nmiR01462.1:1	TGACACCTGCCACCCAGCCCAAG	-8.68277	-3.11815	0.00552093	down	390.65	51.75	464.93	314.98	392.04	93.19	35.69	26.37
mmu-miR-669g	MIMAT0005832	nmiR01468.1:1	TGCATTGTATGTGTTGACATGAT	-6.51404	-2.70355	0.0067099	down	444.36	75.29	370.54	516.36	446.18	106.11	85.86	33.9
mmu-miR-669m	MIMAT0009419	nmiR01474.1:1	ATATACATCCACACAAACATAT	-3.42654	-1.77675	0.000297325	down	57.5233	16.8433	51.27	57.83	63.47	19.38	14.47	16.68
mmu-miR-720	MIMAT0003736	nmiR01476.1:1	ATCCCTGAGTGTATGTGGTGAA	-3.06168	-1.61432	0.00580991	down	81799.1	27512.3	90976.2	70128.9	84292.3	30009.4	34348.4	18179
mmu-miR-874	MIMAT0004853	nmiR01553.1:1	CTGCCCTGGCCCGAGGGACCGA	-3.05722	-1.61222	0.00149656	down	117.37	38.5233	96.71	132.19	123.21	47.06	35.69	32.82
mmu-miR-876-3p	MIMAT0004855	nmiR01556.1:1	TAGTGGTTTACAAAGTAATTCA	-7.13297	-2.8345	0.00449633	down	398.47	61.61	384.52	375.91	434.98	83.96	72.35	28.52
mmu-miR-92b	MIMAT0004899	nmiR01571.1:1	TATTGCACTCGTCCCGGCCTCC	-6.21437	-2.63561	0.00123474	down	301.277	48.9667	266.84	246.82	390.17	65.51	45.34	36.05
mmu-miR-99b	MIMAT0000132	nmiR01576.2:2	CACCCGTAGAACCGACCTTGCG	-5.23968	-2.38948	0.00161537	down	1716.01	335.073	1528.78	2120.17	1499.09	461.34	299.05	244.83
