# Supplementary material for: MicroRNA-31 suppresses medulloblastoma cell growth by inhibiting DNA replication through minichromosome maintenance 2
Source: Oncotarget. 2014 May 30;5(13):4821–33. doi: 10.18632/oncotarget.2043 (PMC4148102; doi:10.18632/oncotarget.2043)
Supplement: Supplementary file 2 [file oncotarget-05-4821-s002.xlsx]

## Sheet: Ptch tumor-normal Fold change
# Notes : Fold change >= 2.0
#Entity List : Union 2Way ANOVA cut-off p<0.05
#Interpretation : Tissue - Genotye
#Experiment : Ptch mice
#Fold-Change cut-off : 2.0
#Pairing option : Pairs of conditions
#Condition pairs :
#[Tumor-Ptch] vs [Normal-Ptch]
#Minimum number of pairs:1 out of 1 condition pairs.
# Technology : Affymetrix.ExonExprChip.MoGene-1_0-st-v1
# Owner : gxuser
# Created On : Fri Jan 07 12:34:14 EST 2011
Transcripts Cluster Id	Fold change([Tumor-Ptch] vs [Normal-Ptch])	Regulation([Tumor-Ptch] vs [Normal-Ptch])	C1_1_(MoGene-1_0-st-v1).CEL(normalized)	C1_2_(MoGene-1_0-st-v1).CEL(normalized)	C1_3_(MoGene-1_0-st-v1).CEL(normalized)	M1_1_(MoGene-1_0-st-v1).CEL(normalized)	M1_2_(MoGene-1_0-st-v1).CEL(normalized)	M1_3_(MoGene-1_0-st-v1).CEL(normalized)	genedescription	genbank	genesymbol	refseq	pathway
10344725	2.13264	down	1.10484	0.415413	1.19515	-0.195857	-0.229752	-0.136894	alcohol dehydrogenase, iron containing, 1	BC026584	Adhfe1	NM_175236
10344750	2.0559	down	1.15795	0.312576	0.63002	-0.133105	-0.275927	-0.609736	serum/glucocorticoid regulated kinase 3	AF312007	Sgk3	NM_133220|NM_177547|NM_001037759
10344817	2.7477	up	-0.642635	-0.905356	-0.748923	0.16843	0.880423	1.0289	centrosome and spindle pole associated protein 1		Cspp1	NM_026493
10344837	3.42161	down	0.880711	1.17415	0.736887	-0.645123	-0.494042	-1.39311	DEP domain containing 2		Depdc2	NM_029525|NM_001033636
10344897	2.23228	down	0.85486	0.795788	0.706362	-0.230755	-0.211166	-0.676612	sulfatase 1	AY101178	Sulf1	NM_172294
10345016	2.93584	down	0.757601	0.881413	0.582471	-0.58247	-0.64603	-1.21134	transcription factor AP-2 beta		Tcfap2b	NM_001025305|NM_009334
10345037	2.50858	down	0.525778	0.373655	0.383568	-0.618306	-0.566372	-1.51294	progestin and adipoQ receptor family member VIII	BC059813	Paqr8	NM_028829
10345141	2.22059	down	0.368203	0.313925	0.382852	-0.756155	-0.601445	-1.03025	LMBR1 domain containing 1	BC025579|AY061989	Lmbrd1	NM_026719
10345212	2.25984	down	1.02443	0.26463	0.932372	-0.373639	-0.279455	-0.654143	KH domain containing, RNA binding, signal transduction associated 2	BC132117	Khdrbs2	NM_133235
10345411	2.19335	down	1.03638	0.257135	1.13567	-0.322207	-0.52647	-0.121537	Rho guanine nucleotide exchange factor (GEF) 4	AK122448	Arhgef4	NM_183019
10345423	2.9327	down	0.74666	0.54423	0.809327	-0.652256	-0.700645	-1.20357	pleckstrin homology domain containing, family B (evectins) member 2	AF189817	Plekhb2	NM_145516
10345436	3.27034	up	0.369956	-0.300192	0.0881634	1.8876	1.41132	1.98733	pol polyprotein	X16670	LOC280487
10345580	3.28573	down	0.608889	0.597155	0.475457	-0.720934	-0.979214	-1.76699	inositol polyphosphate-4-phosphatase, type I	AF317838	Inpp4a	NM_030266|NM_172971
10345715	2.1483	up	-0.399218	-0.617443	-0.546598	0.405036	0.665756	0.675534	mitogen-activated protein kinase kinase kinase kinase 4	AK129191	Map4k4	NM_008696
10346164	4.9237	up	-0.429569	-1.24032	-1.04204	1.24532	0.665025	2.27695	serum deprivation response	BC027005	Sdpr	NM_138741
10346222	3.27071	up	0.369823	-0.299682	0.0876198	1.88673	1.41209	1.98776	pol polyprotein	X16670	LOC280487
10346365	6.68158	up	-0.668983	-0.876307	-1.05455	1.50708	1.9163	2.19736	shugoshin-like 2 (S. pombe)	BC052742	Sgol2	NM_199007
10346607	2.27346	up	-0.532966	-0.0957499	-0.54044	0.692096	0.962012	0.7314	frizzled homolog 7 (Drosophila)	BC063077	Fzd7	NM_008057	NM_008057 // GenMAPP // Wnt_Signaling /// NM_008057 // GenMAPP // GPCRDB_Other /// BC063077 // GenMAPP // Wnt_Signaling /// BC063077 // GenMAPP // GPCRDB_Other
10346634	2.74904	up	-0.254683	-0.570276	-0.557666	0.853405	0.996161	1.1446	nucleolar protein 5	BC076604	Nol5	NM_018868
10346867	2.22247	up	-0.0353508	-0.686091	0.174026	0.910649	0.870124	1.1283	eukaryotic translation elongation factor 1 beta 2	BC023139	Eef1b2	NM_018796	NM_018796 // GenMAPP // Translation_Factors /// BC023139 // GenMAPP // Translation_Factors
10346874	2.14836	up	-0.639791	-0.396534	-0.698311	0.246717	0.671636	0.65672
10346882	3.54701	down	0.376442	0.075119	0.344513	-1.26084	-1.45762	-1.96528	a disintegrin and metallopeptidase domain 23	AB009673	Adam23	NM_011780
10347060	2.84955	down	0.386654	0.534555	0.422943	-0.940316	-0.757529	-1.4902	RIKEN cDNA C030018G13 gene | cDNA sequence BC042720	BC116430	C030018G13Rik|BC042720
10347073	3.43055	down	0.642192	0.61409	0.752734	-0.821634	-0.706455	-1.79821		AK173273	BC042720
10347218	4.90357	up	-0.518759	-0.243762	0.198378	2.56337	2.43002	1.32397
10347220	4.01823	up	-0.469348	0.158092	0.19908	2.43031	2.15365	1.32355				NR_004414
10347222	4.11783	up	-0.437334	0.180758	0.236116	2.55469	2.19323	1.35728				NR_004414
10347224	4.02095	up	-0.469602	0.155884	0.198839	2.43065	2.15402	1.32307				NR_004414
10347273	2.02054	up	-0.105799	-0.2057	0.203598	1.14863	1.00934	0.778345	ribosomal protein L37a | similar to ribosomal protein L37a	BC086796	Rpl37a|LOC100042986|LOC100045996|LOC668941	NM_009084	NM_009084 // GenMAPP // Ribosomal_Proteins
10347310	3.10071	down	0.998282	0.0832567	1.1746	-0.498383	-0.988151	-1.15513	paroxysmal nonkinesiogenic dyskinesia	BC058945	Pnkd	NM_001039509|NM_019999|NM_025580
10347398	2.13673	down	0.720972	0.0820894	0.739088	-0.481633	-0.370905	-0.891525	phospholipase C, delta 4	AY033991	Plcd4	NM_001081456|NM_148937
10347460	2.27955	up	-0.504964	-0.574633	-0.814889	0.491937	0.716585	0.463234	tubulin tyrosine ligase-like family, member 4	BC085151	Ttll4	NM_001014974
10347481	2.09994	down	0.906045	0.572043	0.705648	-0.259572	-0.247227	-0.5205	cytochrome P450, family 27, subfamily a, polypeptide 1	BC055028	Cyp27a1	NM_024264
10347564	2.08623	down	0.733604	0.392836	0.818597	-0.302149	-0.382019	-0.553489	DnaJ (Hsp40) homolog, subfamily B, member 10	BC085162	Dnajb10	NM_178055|NM_020266
10347734	2.35467	down	0.208158	0.165977	0.250947	-0.774927	-1.0427	-1.26387	sphingosine-1-phosphate phosphotase 2	BC049995	Sgpp2	NM_001004173
10348078	2.13944	up	-0.465922	-0.595383	-0.544806	0.379955	0.688563	0.617063	prothymosin alpha	BC085171	Ptma	NM_008972
10348858	3.08226	up	-0.378073	-0.361294	-0.602171	1.00634	1.0378	1.48628	Bcl-2-related ovarian killer protein	AF027707	Bok	NM_016778	AF027707 // GenMAPP // Apoptosis_KEGG
10348917	2.09615	down	0.329997	0.196665	0.336335	-0.724511	-0.764127	-0.851587	transmembrane protein 157	BC021428	Tmem157	NM_026321
10348929	2.31403	up	-0.385038	-0.519668	-0.764662	0.450255	0.487677	1.02393	heterogeneous nuclear ribonucleoprotein F	BC018185	Hnrpf	NM_133834|XR_034922
10348963	3.91354	down	1.50407	1.21735	1.36642	-0.265467	-0.519914	-1.03221	RIKEN cDNA C230078M14Rik gene | contactin associated protein-like 5B		C230078M14Rik|Cntnap5b	NM_172851
10348999	3.10747	up	-0.261973	-0.736314	-0.303101	1.06716	1.32007	1.21859	cadherin 20	AF007116	Cdh20	NM_011800
10349081	2.00446	down	0.99986	0.492702	1.03966	-0.0261841	-0.0807638	-0.370486	PH domain and leucine rich repeat protein phosphatase	BC059254|AB093251	Phlpp
10349184	3.78013	down	0.355853	0.467134	0.267975	-1.33829	-0.959215	-2.36684	cadherin 7, type 2	BC083189	Cdh7	NM_172853
10349208	2.54312	down	1.67603	0.472439	1.75622	0.0360332	-0.0791254	-0.0920286	contactin associated protein-like 5A		Cntnap5a	NM_001077425
10349404	2.18045	down	0.457759	0.388521	0.440772	-0.667144	-0.841315	-0.578365	mannoside acetylglucosaminyltransferase 5	AF474155	Mgat5	NM_145128
10349711	2.36439	down	0.718087	0.411425	0.773879	-0.35625	-0.511019	-0.953749	solute carrier family 41, member 1	BC096596	Slc41a1	NM_173865
10349773	2.26898	down	0.361031	-0.39701	0.596212	-0.821021	-0.949003	-1.21587	kelch domain containing 8A	BC011135	Klhdc8a	NM_144810
10349793	2.05447	down	0.606359	0.180278	0.521358	-0.670995	-0.453156	-0.684145	receptor interacting protein kinase 5	AY429676	Ripk5	NM_172516
10350077	3.99584	down	0.468875	0.479123	0.653882	-1.02478	-1.07771	-2.29113	synaptotagmin II	AF257304	Syt2	NM_009307
10350297	3.51057	up	-0.534751	-0.364694	-0.562337	1.0674	1.4008	1.50513	kinesin family member 14	AB001431	Kif14	NM_001081258
10350341	2.5582	up	-1.08113	-1.01298	-1.05348	0.626612	0.304328	-0.013145
10350392	10.007	up	-0.770264	-1.27223	-1.45393	2.06072	2.05845	2.35323	asp (abnormal spindle)-like, microcephaly associated (Drosophila)	AF533752	Aspm	NM_009791
10350697	2.47764	down	-0.0369825	-0.021697	0.0216961	-1.07593	-1.13744	-1.75052	nicotinamide nucleotide adenylyltransferase 2	BC089007	Nmnat2	NM_175460
10350725	5.55555	down	0.924498	1.24473	0.901466	-0.986893	-0.916493	-2.44771	regulator of G-protein signaling 8	BC065056	Rgs8	NM_026380
10350816	2.34387	up	-0.256641	-0.305717	-0.0267744	1.11456	1.00256	0.980423	ribosomal protein L35 | similar to ribosomal protein L35	BC025884	Rpl35|LOC100038991	NM_025592
10350838	12.1805	up	-1.03344	-2.3854	-2.37137	1.3614	1.55641	2.11149	RIKEN cDNA 2810417H13 gene	AY496943	2810417H13Rik
10350853	2.13671	down	0.863096	0.650997	0.700284	-0.334698	-0.152479	-0.584624		BC045198
10351035	3.11352	up	-0.481113	-1.02118	-1.11363	0.340976	0.465186	1.49356	growth arrest specific 5		Gas5	NR_002840
10351037	2.90003	up	-0.252526	-0.286343	-0.160679	1.34163	1.15274	1.41428	growth arrest specific 5		Gas5	NR_002840
10351039	2.77603	up	0.16397	-0.485058	-0.336886	0.835261	1.1967	1.72913	growth arrest specific 5		Gas5	NR_002840
10351041	3.83784	up	-0.1706	-0.255076	-0.0993433	1.64801	1.64587	2.00199
10351043	2.16195	up	-0.192594	-0.159935	0.0420856	1.27714	0.64613	1.1033		AF357371
10351045	2.2237	up	-0.344951	-0.490414	-0.503681	0.398599	0.434166	1.28707
10351047	2.35016	up	-0.239453	-0.307113	-0.168504	0.638932	0.909748	1.43453	centromere protein L	BC060191	Cenpl	NM_027429
10351056	2.22669	down	1.15684	0.559279	1.11206	-0.0668192	-0.344015	-0.225688	ankyrin repeat domain 45	BC049713	Ankrd45
10351347	2.28065	down	0.643985	0.627994	0.679988	-0.539795	-0.378622	-0.697949	cellular repressor of E1A-stimulated genes 1 | pappalysin 2	BC027426	Creg1|Pappa2	NM_011804
10351400	2.81515	down	0.0912452	-0.0544729	0.28437	-1.21245	-1.06835	-1.87769	RIKEN cDNA C030014K22 gene	BC132161	C030014K22Rik	NM_175461
10351414	2.02192	down	0.717493	0.362386	0.614133	-0.689612	-0.591359	-0.0721989	aldehyde dehydrogenase 9, subfamily A1	AB296386	Aldh9a1	NM_019993
10351551	2.24607	down	1.1037	0.675627	1.12473	-0.277535	0.00746441	-0.328087	a disintegrin-like and metallopeptidase (reprolysin type) with thrombospondin type 1 motif, 4	AK173001	Adamts4	NM_172845
10351781	2.26948	down	1.05953	0.543305	1.24429	0.0256538	-0.378044	-0.347571	potassium inwardly-rectifying channel, subfamily J, member 10	AF322631	Kcnj10	NM_001039484
10352048	5.55757	up	-0.524164	-0.6367	-0.859139	1.35138	1.91765	2.13433	exonuclease 1	BC006671	Exo1	NM_012012
10352152	2.50671	down	0.528786	0.479194	0.451172	-0.780666	-0.533732	-1.20383	kinesin family member 26B	BC068141	Kif26b	NM_177757
10352178	2.16189	down	1.02911	0.496521	1.10511	-0.331281	-0.32319	-0.0516806	saccharopine dehydrogenase (putative)	BC025803	Sccpdh	NM_178653
10352194	2.09644	down	0.33708	0.238042	0.261096	-0.690383	-0.683304	-0.993912	Cdc42 binding protein kinase alpha	AK129148|BC096679	Cdc42bpa
10352234	2.17214	down	1.17534	0.704507	1.3235	-0.051384	0.170838	-0.273464	inositol 1,4,5-trisphosphate 3-kinase B		Itpkb	NM_001081175
10352320	2.62869	down	1.27749	0.574891	1.31595	-0.251825	-0.240104	-0.522767	transmembrane protein 63a	BC014795	Tmem63a	NM_144794
10352439	3.17596	down	0.713492	0.259893	0.724796	-0.857838	-1.06809	-1.37746	sushi domain containing 4	BC021842	Susd4	NM_144796
10352576	3.53552	down	1.04842	0.79461	1.1097	-0.647492	-0.685697	-1.17985	estrogen-related receptor gamma	BC082324	Esrrg	NM_011935
10352709	2.85273	up	-0.518244	-0.482771	-0.671092	0.500059	1.14345	1.22142	NSL1, MIND kinetochore complex component, homolog (S. cerevisiae)	BC029086	Nsl1	NM_198654
10352735	2.68567	up	-0.229364	-0.553974	-0.50277	0.829548	0.961606	1.19859	integrator complex subunit 7	BC054120	Ints7	NM_178632
10352756	2.12881	down	0.767171	0.52512	0.644991	-0.229753	-0.465097	-0.638019	lysophosphatidylglycerol acyltransferase 1	AK172914	Lpgat1	NM_172266
10352767	3.25396	up	-0.547375	-0.561353	-0.985654	0.682384	0.984594	1.34522	NIMA (never in mitosis gene a)-related expressed kinase 2	BC010302	Nek2	NM_010892
10352798	2.59226	down	0.429043	0.845114	0.513868	-0.546144	-0.492122	-1.29635	potassium voltage-gated channel, subfamily H (eag-related), member 1	U04294	Kcnh1	NM_010600|NM_001038607
10352914	2.5289	down	0.224069	0.512567	-0.0500174	-0.979002	-0.968681	-1.38123	RIKEN cDNA A330023F24 gene | RIKEN cDNA C030002C11 gene	AK171382|AK039326|AK045637	A330023F24Rik|C030002C11Rik
10352916	2.8623	down	-0.00828886	0.167656	0.00828886	-1.50352	-1.10853	-1.77182	RIKEN cDNA C030002C11 gene	BC058715	C030002C11Rik
10352918	3.91537	down	0.122876	0.492133	-0.122877	-1.98026	-1.24347	-2.19158	RIKEN cDNA C030002C11 gene	BC058715	C030002C11Rik
10352954	6.59646	up	-0.88452	-1.73409	-1.18078	1.36932	1.48873	1.50763	high mobility group box 3	BC083352	Hmgb3	XR_002254|XM_886264
10352980	2.2013	down	1.35442	0.29243	1.2813	-0.0157514	-0.191057	-0.280109	syntrophin, gamma 1	AF367759	Sntg1	NM_027671
10353004	5.70271	up	-0.645945	-0.999432	-0.829191	1.47961	1.4816	2.09917	CDC28 protein kinase regulatory subunit 2 | similar to Cyclin-dependent kinases regulatory subunit 2 (CKS-2)	BC094919	Cks2|LOC100039474|LOC100044764
10353034	2.64899	up	-0.279844	-0.460103	-0.422431	0.876872	1.15567	1.02142	RNA, U87 small nucleolar		Rnu87	NR_004410
10353265	2.15866	up	-0.186662	-0.275963	-0.0181694	0.985259	0.907414	0.956934	ribosomal protein L7	BC086786	Rpl7	NM_011291	NM_011291 // GenMAPP // Ribosomal_Proteins /// NM_011291 // GenMAPP // mRNA_processing_binding_Reactome
10353309	2.05932	down	0.115858	0.236517	-0.115858	-0.908161	-0.799501	-1.18232	junctophilin 1	AK081751	Jph1
10353420	6.24137	up	-0.697444	-1.0024	-1.16673	1.58604	1.5136	1.95937	minichromosome maintenance deficient 3 (S. cerevisiae)	BC031700	Mcm3	NM_008563	NM_008563 // GenMAPP // Cell_Cycle_KEGG /// NM_008563 // GenMAPP // DNA_replication_Reactome /// NM_008563 // GenMAPP // G1_to_S_cell_cycle_Reactome /// BC031700 // GenMAPP // Cell_Cycle_KEGG /// BC031700 // GenMAPP // DNA_replication_Reactome /// BC03170
10353479	3.5287	down	0.0849314	0.339287	-0.019309	-1.30963	-1.10874	-2.63414	regulating synaptic membrane exocytosis 1	AY356534	Rims1	NM_053270|NM_183018|NM_001012623|NM_001012624|NM_001012625
10353524	2.26456	down	0.302384	0.475437	0.458099	-0.638768	-0.69853	-0.964468	opioid growth factor receptor-like 1	BC019747	Ogfrl1	NM_001081079
10353733	2.4856	up	-0.282165	-0.644232	-0.303945	0.711958	0.920391	1.07809	DNA primase, p58 subunit	BC019500	Prim2	NM_008922	NM_008922 // GenMAPP // DNA_replication_Reactome /// NM_008922 // GenMAPP // G1_to_S_cell_cycle_Reactome /// BC019500 // GenMAPP // DNA_replication_Reactome /// BC019500 // GenMAPP // G1_to_S_cell_cycle_Reactome
10353775	4.53992	down	0.49509	0.116134	0.715611	-1.12415	-1.54672	-2.55029	RIKEN cDNA B230209C24 gene	BC057378	B230209C24Rik
10353991	2.15942	up	-0.229155	-0.262655	-0.156145	0.765157	0.880274	1.03854	ribosomal protein L12	L04280	Rpl12	NM_009076	NM_009076 // GenMAPP // Ribosomal_Proteins /// NM_009076 // GenMAPP // mRNA_processing_binding_Reactome /// L04280 // GenMAPP // Ribosomal_Proteins /// L04280 // GenMAPP // mRNA_processing_binding_Reactome
10354003	2.12166	down	0.436102	0.153163	0.510366	-0.564732	-0.743159	-0.84805	mannoside acetylglucosaminyltransferase 4, isoenzyme A	AB053217	Mgat4a	NM_173870
10354275	2.44379	up	-0.332458	-0.798827	-0.687808	0.405199	0.514818	1.12825	RIKEN cDNA 1700029F09 gene	BC119032|BC116881|BC099557	1700029F09Rik
10354470	2.08397	up	-0.276807	-0.486977	-0.311446	0.662466	0.626944	0.813375	ribosomal protein L15		Rpl15
10354472	2.00701	down	-0.0639782	0.0639782	-0.191916	-1.06176	-0.943761	-1.20154	glutaminase	BC025534	Gls	NM_001081081|NM_001113383
10354506	2.60268	down	0.947311	0.259128	0.959565	-0.57364	-0.646383	-0.753964	RIKEN cDNA 2210010L05 gene	BC017534	2210010L05Rik	NM_133829|NM_178081
10354677	2.14805	up	-0.279509	-0.475054	-0.294786	0.711316	0.875374	0.673037	ankyrin repeat domain 44		Ankrd44	NM_001081433
10354777	3.81428	up	-0.737101	-0.649971	-0.856579	1.16281	1.1251	1.26268	special AT-rich sequence binding protein 2	AF319623	Satb2	NM_139146
10354868	2.64914	down	0.368425	0.0677109	0.316604	-0.977903	-1.03339	-1.45255	DNA segment, Chr 1, ERATO Doi 53, expressed	BC068302	D1Ertd53e	NM_172513
10355173	2.26963	up	-0.378804	-0.654683	-0.178732	0.721936	0.73156	0.881663	ribosomal protein L10A | similar to ribosomal protein L10a	U12403	Rpl10a|LOC100043141|LOC100046648	NM_011287	NM_011287 // GenMAPP // Ribosomal_Proteins /// U12403 // GenMAPP // Ribosomal_Proteins
10355329	3.16043	up	-0.195805	-0.385215	-0.313993	1.05691	1.35526	1.67318	BRCA1 associated RING domain 1	AF057157	Bard1	NM_007525	AF057157 // GenMAPP // mRNA_processing_binding_Reactome
10355534	2.02473	down	0.559152	0.118644	0.493641	-0.571739	-0.44449	-0.865525
10355763	2.18893	down	0.232142	0.143861	0.325704	-0.692812	-0.69233	-1.30384	autophagy-related 9A (yeast)	BC056488	Atg9a	NM_001003917
10355806	4.23588	down	0.139876	0.0338335	0.49961	-1.30433	-1.63869	-2.63165	tubulin, alpha 4A	BC019959	Tuba4a	NM_009447
10355813	3.20531	down	0.370979	0.153664	0.476127	-1.15266	-1.37606	-1.5119	protein tyrosine phosphatase, receptor type, N	DQ832283	Ptprn	NM_008985
10355836	2.20366	down	1.55177	0.0363898	1.82143	0.407636	-0.133955	-0.283803	regulated endocrine-specific protein 18	L34214	Resp18	NM_009049
10355893	2.35829	down	1.36739	0.530274	1.19564	-0.100567	-0.313186	-0.206172	Eph receptor A4	BC052164	Epha4	NM_007936
10355960	2.20144	down	1.27923	0.482967	1.05179	-0.0162306	0.412426	-0.997554	secretogranin II	BC048249	Scg2	NM_009129
10356082	2.27828	up	0.0267286	-0.0547986	-0.0267291	0.898554	1.17066	1.43982	phospholipid scramblase 1	AF159593	Plscr1	NM_011636
10356084	3.54172	up	-0.338815	-0.568035	-0.460462	1.30292	1.3876	1.41552	insulin receptor substrate 1	L24563	Irs1	NM_010570
10356154	2.94161	down	-0.247665	0.150466	-0.358918	-1.39955	-1.38442	-2.34198	SPHK1 interactor, AKAP domain containing	BC069832	Sphkap	NM_172430
10356177	2.80037	down	0.310878	0.469244	0.121778	-0.954388	-0.987183	-1.61337	delta/notch-like EGF-related receptor | RIKEN cDNA 1810011H11 gene	BC034634|BC116231	Dner|1810011H11Rik	NM_152915
10356329	2.16379	up	-1.34099	-0.520834	-1.52495	-0.192225	0.139217	0.00692606	nucleolin	AF357416	Ncl
10356333	2.81813	up	-0.210969	-0.363007	-0.092865	1.65787	0.912667	1.24683	small nucleolar RNA, C/D box 82		Snord82	NR_002851
10356403	5.64976	down	2.82662	2.37776	2.12377	0.323279	-0.160575	-0.329127	potassium inwardly-rectifying channel, subfamily J, member 13 | similar to inward rectifier potassium channel Kir7.1		Kcnj13|LOC100045137	NM_001110227
10356461	3.20359	up	-0.683641	-1.07771	-0.930324	0.700991	0.67897	0.967438	RIKEN cDNA 6430706D22 gene | hypothetical protein LOC100038822	BC057309|BC062125|AB162219	6430706D22Rik|LOC100038822
10356475	2.33497	down	0.350919	0.595871	0.244708	-0.79074	-0.598951	-1.08903	ADP-ribosylation factor-like 4C	BC055769	Arl4c	NM_177305
10356712	2.37826	down	0.505428	0.264352	0.601886	-0.374416	-0.679624	-1.32402	kinesin family member 1A	BC062891	Kif1a	NM_008440|NM_001110315
10356762	3.26676	up	0.369584	-0.29879	0.0892868	1.88724	1.41032	1.9861	hypothetical protein LOC100043775 | hypothetical protein LOC100043821	AK145655	LOC100043775|LOC100043821	XM_001480931|XM_001481017
10356780	3.22993	up	-0.459248	-0.529519	-0.81457	0.820287	1.11537	1.33551	PAS domain containing serine/threonine kinase		Pask	NM_080850
10356859	2.23688	up	-0.273861	-0.327065	-0.433053	0.66009	0.756246	1.03415	deoxythymidylate kinase	BC030178	Dtymk	NM_001105667|NM_023136
10357003	2.24227	down	0.308497	0.472913	0.192648	-0.920135	-0.537982	-1.0627	ring finger protein 152	BC118961	Rnf152	NM_178779
10357137	3.07734	up	-0.424251	-0.0523639	-0.534242	1.0524	1.39335	1.40845	GLI-Kruppel family member GLI2	BC082604	Gli2	NM_001081125
10357191	2.14107	down	0.731791	0.763446	0.689047	-0.39064	-0.198187	-0.521883	protein tyrosine phosphatase, non-receptor type 4	AF106702	Ptpn4	NM_019933
10357298	3.26876	up	0.365227	-0.301219	0.0897722	1.88474	1.40948	1.98579	hypothetical protein LOC100043775 | hypothetical protein LOC100043821	AK145655	LOC100043775|LOC100043821	XM_001480931|XM_001481017
10357300	5.51354	down	1.36215	1.25612	1.21303	-0.866693	-0.971949	-1.71899	dipeptidylpeptidase 10	BC067026	Dpp10	NM_199021
10357391	2.24412	up	-0.0815487	-0.466971	-0.332055	0.585034	0.837769	1.19508	zinc finger, RAN-binding domain containing 3	BC117922	Zranb3	NM_027678
10357436	12.0021	up	-0.880161	-1.79773	-1.5814	1.8944	2.10027	2.50169	minichromosome maintenance deficient 6 (MIS5 homolog, S. pombe) (S. cerevisiae)	D86726	Mcm6	NM_008567	NM_008567 // GenMAPP // Cell_Cycle_KEGG /// NM_008567 // GenMAPP // DNA_replication_Reactome /// NM_008567 // GenMAPP // G1_to_S_cell_cycle_Reactome /// D86726 // GenMAPP // Cell_Cycle_KEGG /// D86726 // GenMAPP // DNA_replication_Reactome /// D86726 // G
10357472	6.76729	up	-0.986516	-1.79279	-1.75365	1.11471	1.36361	1.26445	chemokine (C-X-C motif) receptor 4	AB000803	Cxcr4	NM_009911	NM_009911 // GenMAPP // GPCRDB_Class_A_Rhodopsin-like /// NM_009911 // GenMAPP // Peptide_GPCRs /// AB000803 // GenMAPP // GPCRDB_Class_A_Rhodopsin-like /// AB000803 // GenMAPP // Peptide_GPCRs
10357660	2.49024	down	-0.250343	-0.0913506	-0.3184	-1.42549	-1.47495	-1.70851	major facilitator superfamily domain containing 4	BC058790	Mfsd4	NM_001114662|NM_172510
10357698	2.40911	down	0.857287	0.573385	1.06559	-0.214922	-0.424352	-0.669966	transmembrane and coiled-coil domains 2	BC052035	Tmcc2	NM_178874
10357736	2.35614	down	0.598593	0.221918	0.759714	-0.466857	-0.320984	-1.34121	neurofascin	AJ543322	Nfasc	NM_182716
10357808	2.56956	up	-0.223881	-0.588372	-0.312597	0.806694	0.814471	1.33854	small nuclear ribonucleoprotein E	BC051207	Snrpe	NM_009227
10357833	2.3202	down	1.06735	0.46471	1.06175	-0.277183	-0.519331	-0.25244	ATPase, Ca++ transporting, plasma membrane 4	AY560895	Atp2b4	NM_213616
10357870	2.21997	down	1.02227	0.633304	0.89998	-0.223233	-0.263528	-0.409304	proline arginine-rich end leucine-rich repeat	BC019775	Prelp	NM_054077
10357878	2.54845	down	0.181499	0.170137	0.129462	-0.925176	-0.877877	-1.76471	adenosine A1 receptor	BC079624	Adora1	NM_001008533|NM_001039510	NM_001008533 // GenMAPP // GPCRDB_Other /// NM_001008533 // GenMAPP // Nucleotide_GPCRs /// NM_001039510 // GenMAPP // GPCRDB_Other /// NM_001039510 // GenMAPP // Nucleotide_GPCRs /// BC079624 // GenMAPP // GPCRDB_Other /// BC079624 // GenMAPP // Nucleoti
10357888	2.13	down	-0.278923	-0.116092	-0.192202	-1.13198	-1.05172	-1.67607	protein tyrosine phosphatase, receptor type, f polypeptide (PTPRF), interacting protein (liprin), alpha 4	AK173053	Ppfia4
10358023	2.91791	down	0.689964	0.868073	0.600209	-0.901465	-0.512157	-1.06294	G protein-coupled receptor 37-like 1	AB016602	Gpr37l1	NM_134438	NM_134438 // GenMAPP // GPCRDB_Class_A_Rhodopsin-like /// NM_134438 // GenMAPP // GPCRDB_Other /// AB016602 // GenMAPP // GPCRDB_Class_A_Rhodopsin-like /// AB016602 // GenMAPP // GPCRDB_Other
10358057	2.14541	down	0.54076	0.34526	0.790474	-0.420974	-0.473339	-0.732962	shisa homolog 4 (Xenopus laevis)	BC044813	Shisa4	NM_175259
10358091	2.76275	up	-0.300973	-0.752204	-0.231928	1.1822	1.10653	0.824489	neuron navigator 1	AF307453	Nav1	NM_173437
10358399	3.33884	up	-0.105064	-0.157327	-0.0619206	2.01272	1.82482	1.05619	regulator of G-protein signaling 13	AF498319	Rgs13	NM_153171
10358454	2.51933	up	-1.40051	-0.509331	-1.26046	0.17837	0.317211	0.333232	RNA binding motif protein 3	BC106176|BC006580|BC086491|AY052560	Rbm3		BC006580 // GenMAPP // mRNA_processing_binding_Reactome /// AY052560 // GenMAPP // mRNA_processing_binding_Reactome
10358698	2.0258	up	-0.340268	-0.548189	-0.509381	0.42986	0.554732	0.673055	ring finger protein 2	BC020122	Rnf2	NM_011277
10358978	5.34335	up	-0.751135	-1.06474	-0.851982	1.15157	1.50925	1.92456	immediate early response 5	BC051986	Ier5	NM_010500
10358991	3.53679	up	-0.34095	-0.347226	-0.404104	2.50216	0.34095	1.53192		AK129406|BC034090|BC055050	BC034090
10359339	2.02375	down	-0.044342	0.000687599	-0.042716	-0.964862	-0.792027	-1.38057	RAB GTPase activating protein 1-like	BC145811	Rabgap1l	NM_013862|NM_001038621
10359480	3.77309	down	0.881507	0.677079	0.949843	-0.730112	-0.662705	-1.84599	dynamin 3	BC024584	Dnm3	NM_001038619
10359642	3.26892	up	0.368551	-0.300971	0.0897379	1.88706	1.41037	1.98633	hypothetical protein LOC100043775 | hypothetical protein LOC100043821	AK145655	LOC100043775|LOC100043821	XM_001480931|XM_001481017
10359648	2.54952	up	-0.246132	-0.305512	-0.556399	0.575489	0.98636	1.38079		BC052855	BC055324
10359689	3.941	down	0.19792	0.189072	0.271462	-1.19767	-1.6008	-2.47876	ATPase, Na+/K+ transporting, beta 1 polypeptide	BC094070	Atp1b1	NM_009721	NM_009721 // GenMAPP // Calcium_regulation_in_cardiac_cells /// BC094070 // GenMAPP // Calcium_regulation_in_cardiac_cells
10359851	2.20594	up	-0.224844	-0.515508	-0.224591	0.695188	0.884481	0.879571	uridine-cytidine kinase 2	AF236636	Uck2	NM_030724
10359861	2.19211	down	0.45594	0.0182719	0.699892	-0.31573	-0.704934	-1.20219	microsomal glutathione S-transferase 3	BC029669	Mgst3	NM_025569
10359890	8.73625	up	-0.708935	-1.54756	-1.30741	1.62856	1.93631	2.25227	NUF2, NDC80 kinetochore complex component, homolog (S. cerevisiae)	BC020026	Nuf2	NM_023284
10359929	4.18606	up	-0.693427	-1.04817	-0.986897	0.992595	1.19415	1.28154	discoidin domain receptor family, member 2	X76505	Ddr2	NM_022563
10359961	2.43665	down	0.968375	0.439514	1.06913	-0.362329	-0.439286	-0.576056	U2AF homology motif (UHM) kinase 1	BC058732	Uhmk1	NM_010633	NM_010633 // GenMAPP // mRNA_processing_binding_Reactome /// BC058732 // GenMAPP // mRNA_processing_binding_Reactome
10360026	2.13942	down	0.727142	0.47238	0.579383	-0.583576	-0.645769	-0.283408	ubiquinol-cytochrome c reductase binding protein	BC031607	Uqcrb	NM_026219	NM_026219 // GenMAPP // Electron_Transport_Chain /// BC031607 // GenMAPP // Electron_Transport_Chain
10360028	2.62925	up	-0.338669	-0.24008	-0.312026	1.10051	1.57462	0.618044	Fc receptor, IgG, low affinity IIb	M16367	Fcgr2b	NM_001077189|NM_010187
10360053	2.9404	down	0.657605	-0.43004	0.762251	-0.84976	-1.28696	-1.54151	Purkinje cell protein 4-like 1	AY304481	Pcp4l1	NM_025557
10360070	2.07677	up	-0.223415	-0.547678	0.0513458	0.603987	1.17572	0.663583	Fc receptor, IgE, high affinity I, gamma polypeptide	BC034163	Fcer1g	NM_010185
10360202	10.1178	up	-1.39821	-1.68516	-1.87389	1.92068	1.48985	1.64867	nescient helix loop helix 1	M82874	Nhlh1	NM_010916
10360270	2.77817	down	0.807557	0.626747	0.840406	-0.457253	-0.549613	-1.14083	ATPase, Na+/K+ transporting, alpha 2 polypeptide	BC036127	Atp1a2	NM_178405
10360297	2.48348	down	-0.126854	0.0818224	-0.126234	-1.08821	-1.21101	-1.80913	potassium inwardly-rectifying channel, subfamily J, member 9	U11860	Kcnj9	NM_008429
10360344	2.34365	down	-0.228189	0.0305681	-0.321134	-1.05776	-0.903578	-2.2437	Duffy blood group, chemokine receptor	BC005583	Darc	NM_010045	BC005583 // GenMAPP // GPCRDB_Other
10360391	3.79443	up	-0.272914	-0.435391	-0.438064	1.75078	2.29559	0.578906	interferon activated gene 203	AF022371	Ifi203	NM_001045481|NM_008328
10360418	3.12027	down	0.440061	0.14225	0.345031	-1.0549	-1.00122	-1.94155	regulator of G protein signaling 7	BC051133	Rgs7	NM_011880	BC051133 // GenMAPP // Calcium_regulation_in_cardiac_cells /// BC051133 // GenMAPP // Smooth_muscle_contraction
10360454	2.01625	down	0.73434	0.980584	0.514681	-0.531129	-0.210861	-0.0634356	opsin 3	AF140241	Opn3	NM_010098	NM_010098 // GenMAPP // GPCRDB_Class_A_Rhodopsin-like /// AF140241 // GenMAPP // GPCRDB_Class_A_Rhodopsin-like
10360463	3.70825	down	0.236418	0.600669	0.243592	-1.30178	-0.923727	-2.36602	phospholipase D family, member 5	BC100428	Pld5	NM_176916
10360684	2.34806	down	0.479207	0.277696	0.546618	-0.889999	-0.292693	-1.20819	epoxide hydrolase 1, microsomal	BC029636	Ephx1	NM_010145
10360737	2.09924	up	-0.180955	-0.366388	0.13178	1.12608	0.924864	0.743086	ribosomal protein L35a | similar to ribosomal protein L35a	BC090255	Rpl35a|LOC100040169|LOC100042363|LOC100042824|LOC100043341|LOC100043423|LOC100044516|LOC100045334|LOC100045640|LOC100046034|LOC100048491|LOC100048620	NM_021338	NM_021338 // GenMAPP // Ribosomal_Proteins
10360745	3.18769	up	-0.738397	-0.93339	-0.926279	0.764588	0.797454	0.857422	lamin B receptor	BC021516	Lbr	NM_133815
10360789	2.06295	down	0.706776	0.369174	0.745237	-0.491732	-0.383921	-0.437281	degenerative spermatocyte homolog 1 (Drosophila)	BC003751	Degs1	NM_007853
10360920	2.189	up	-0.400307	-0.557655	-0.638269	0.400307	0.710158	0.684117	transforming growth factor, beta 2	BC011170	Tgfb2	NM_009367
10360985	8.52688	up	-0.78615	-1.0081	-1.10559	2.0063	2.06194	2.30798	centromere protein F	DQ642022	Cenpf	NM_001081363
10361110	7.77625	up	-0.900718	-1.16133	-1.16921	1.52451	1.68017	2.44129	denticleless homolog (Drosophila)	AB095736	Dtl	NM_029766
10361234	2.55075	down	0.639932	0.637728	0.466889	-0.688687	-0.174125	-1.4454	hydroxysteroid 11-beta dehydrogenase 1	BC132364	Hsd11b1	NM_008288|NM_001044751	NM_008288 // GenMAPP // Glucocorticoid_Mineralocorticoid_Metabolism /// NM_008288 // GenMAPP // Prostaglandin_synthesis_regulation /// BC132364 // GenMAPP // Glucocorticoid_Mineralocorticoid_Metabolism /// BC132364 // GenMAPP // Prostaglandin_synthesis_re
10361250	2.83972	down	1.00707	0.517869	1.15538	-0.269371	-0.856544	-0.711021	calcium/calmodulin-dependent protein kinase I gamma	AF428262	Camk1g	NM_144817
10361323	2.03592	down	0.132022	0.409553	0.0373278	-0.498529	-0.602747	-1.39687	Cnksr family member 3	AY151137	Cnksr3	NM_172546
10361338	2.7305	down	0.198172	0.52984	0.190405	-0.861826	-0.817415	-1.74984	RIKEN cDNA A130090K04 gene	AK220339	A130090K04Rik	NM_001033391
10361375	5.75875	up	-0.712521	-1.02355	-1.15427	1.05163	1.53998	2.09531	F-box protein 5	BC053434	Fbxo5	NM_025995
10361381	2.95724	down	0.00788307	0.572529	-0.00788212	-1.14837	-0.777444	-2.19441	synaptic nuclear envelope 1	AF535143	Syne1	NM_001079686|NM_153399
10361509	2.89414	down	-0.0195332	0.523689	0.0066452	-1.1384	-0.837648	-2.11255	synaptic nuclear envelope 1	BC110428	Syne1	NM_001079686|NM_022027
10361651	2.33058	up	-0.168078	-0.591253	-0.100451	0.777889	0.893973	1.13042	nucleoporin 43	BC011060	Nup43	NM_145706
10361790	2.59153	down	0.735722	0.445766	0.592827	-0.867606	-0.548665	-0.930831	fucosidase, alpha-L- 2, plasma	BC094449	Fuca2	NM_025799
10361926	2.3569	down	0.0756974	0.20218	0.129681	-0.969646	-0.908299	-1.42517	mitogen-activated protein kinase kinase kinase 5	AB006787	Map3k5	NM_008580
10361956	2.28672	down	0.636372	0.393421	0.560939	-0.453386	-0.574944	-0.960771	microtubule-associated protein 7	BC052637	Mtap7	NM_008635
10361995	3.07862	up	-0.440192	-0.575975	-0.541365	0.944274	0.935264	1.42979	RIKEN cDNA 2610016C23 gene	BC019132	2610016C23Rik	NM_027930
10362073	2.09717	down	1.17769	-0.100113	0.316008	0.015873	-0.473571	-1.35405	serum/glucocorticoid regulated kinase 1	BC070401	Sgk1	NM_011361
10362487	2.07422	down	0.392257	0.0045929	0.15835	-0.73577	-0.835402	-1.03133	testis-specific protein, Y-encoded-like 1	BC011213	Tspyl1	NM_009433
10362490	2.99642	down	0.598043	0.352717	0.564507	-0.730212	-1.05742	-1.44681	TSPY-like 4	BC017540	Tspyl4	NM_030203
10362520	2.01553	up	-0.252541	-0.514721	-0.531551	0.416216	0.578796	0.73966	histone deacetylase 2	U31758	Hdac2	NM_008229	U31758 // GenMAPP // Cell_Cycle_KEGG
10362674	3.01026	up	0.00644112	-0.0201306	-0.111681	1.96968	1.73264	0.941982	U3A small nuclear RNA		Rnu3a	NR_002842
10362701	2.90695	down	0.904532	0.890139	0.600219	-0.714098	-0.694244	-0.815293	D-aspartate oxidase	BC027312	Ddo	NM_027442
10362767	3.15519	up	-0.382817	-0.505759	-0.415575	0.738806	1.26907	1.66115	microtubule associated monoxygenase, calponin and LIM domain containing 1	BC034682	Mical1	NM_138315
10362896	5.34943	up	-0.874181	-2.25367	-0.700025	1.13412	1.06537	1.23079	CD24a antigen | predicted gene, EG621324	BC075622	Cd24a|EG621324	NM_009846
10363005	3.2723	up	0.368488	-0.30089	0.0865021	1.88472	1.41312	1.98719	pol polyprotein	X16670	LOC280487
10363161	2.38818	down	0.198479	0.0374203	0.0977659	-0.782897	-0.927561	-1.72362	RIKEN cDNA 6330442E10 gene		6330442E10Rik
10363173	3.74348	down	1.12328	0.875279	1.01349	-0.431199	-0.764626	-1.50526	gap junction protein, alpha 1	BC006894	Gja1	NM_010288	NM_010288 // GenMAPP // Calcium_regulation_in_cardiac_cells /// NM_010288 // GenMAPP // Smooth_muscle_contraction /// BC006894 // GenMAPP // Calcium_regulation_in_cardiac_cells /// BC006894 // GenMAPP // Smooth_muscle_contraction
10363224	2.35098	up	-0.0987568	-0.386124	0.0976667	0.533125	1.03582	1.74363	fatty acid binding protein 7, brain	BC057090	Fabp7	NM_021272
10363415	3.12972	down	0.369325	0.366609	0.292848	-1.0111	-1.18005	-1.71816	sparc/osteonectin, cwcv and kazal-like domains proteoglycan 2	BC057324	Spock2	NM_052994
10363460	4.80159	up	-0.738608	-0.540327	-1.02705	1.21502	1.75138	1.51816	RIKEN cDNA 1700021K02 gene	AF257502|AJ249392	1700021K02Rik	NM_001017433|NM_001017419|NM_023064|NM_001017441|NM_001017407|NM_001017409
10363541	2.85051	down	1.44969	0.467861	1.638	0.101696	-0.492196	-0.587608	predicted gene, EG432466 | argininosuccinate synthetase 1	M31690	EG432466|Ass1	NR_002687|NM_007494
10363561	3.27135	up	0.369368	-0.298723	0.085556	1.88483	1.41288	1.98814	hypothetical protein LOC100043775 | hypothetical protein LOC100043821	AK145655	LOC100043775|LOC100043821	XM_001480931|XM_001481017
10363575	3.29362	up	-0.473659	-0.679656	-0.662431	0.847629	1.04376	1.45188	DNA replication helicase 2 homolog (yeast)	AK129051	Dna2	NM_177372
10363669	2.37342	down	0.449478	0.193311	0.38236	-0.82638	-0.755298	-1.13407	DnaJ (Hsp40) homolog, subfamily C, member 12	AF132906	Dnajc12	NM_013888
10363676	2.41822	down	0.704792	0.960475	0.566547	-0.341713	-0.646334	-0.601967	catenin (cadherin associated protein), alpha 3	BC112409	Ctnna3	NM_177612
10363743	2.27856	up	-0.178461	-0.390293	-0.232824	0.691741	0.63201	1.43905	rhotekin 2	BC116341	Rtkn2	NM_001081346
10363905	2.07023	down	0.608631	0.0956726	0.603701	-0.316116	-0.640125	-0.885133	ZW10 interactor	BC027100	Zwint	NM_025635
10364091	2.18256	down	0.741804	0.6916	0.818047	-0.284895	-0.438775	-0.402942
10364102	2.87547	down	0.618051	0.401068	0.877687	-0.504687	-0.636976	-1.53293	Nur77 downstream gene 2	BC083357	Ndg2	NM_175329
10364149	2.93598	down	1.07489	0.919603	1.16543	-0.404726	-0.316422	-0.780453	S100 protein, beta polypeptide, neural	BC061178	S100b	NM_009115
10364402	4.85053	down	1.10858	1.22246	0.970766	-0.755195	-1.01487	-1.76256	solute carrier family 1 (high affinity aspartate/glutamate transporter), member 6	D83262	Slc1a6	NM_009200
10364478	2.66316	down	1.16773	0.492917	1.40084	-0.0138397	-0.523664	-0.640432	hyperpolarization-activated, cyclic nucleotide-gated K+ 2		Hcn2	NM_008226
10364518	2.93031	up	-0.540076	-0.748053	-0.747009	0.882924	0.657017	1.07808	polypyrimidine tract binding protein 1	BC007472	Ptbp1	NM_001077363|NM_008956
10364702	2.15252	up	-0.408751	-0.869723	-0.282969	0.752613	0.541965	0.462069	midnolin	AB036882	Midn	NM_021565
10365069	2.09076	down	-0.0993843	0.179733	0.00925159	-0.870079	-0.920857	-1.31154	phosphatidylinositol-4-phosphate 5-kinase, type 1 gamma	BC094665	Pip5k1c	NM_008844
10365230	2.78864	up	-0.718283	-0.971882	-0.888394	0.450937	0.772367	0.636814	thymine DNA glycosylase	BC085470	Tdg	NM_172552|NM_011561
10365260	2.00793	up	-0.292864	-0.799288	-0.469335	0.292863	0.337622	0.825163	thioredoxin reductase 1	AF333036	Txnrd1	NM_001042523|NM_001042514|NM_001042513|NM_015762
10365286	2.19774	up	-0.867852	-0.824315	-1.03508	0.0115862	0.193531	0.475698	EP300 interacting inhibitor of differentiation 3	BC099545	Eid3	NM_025499
10365384	2.18372	down	0.75691	0.650412	0.910285	-0.296877	-0.169949	-0.595938	regulatory factor X, 4 (influences HLA class II expression)	AB086957	Rfx4	NM_001024918|NM_027689
10365482	2.09593	down	0.527419	0.328925	0.554022	-0.336117	-0.427024	-1.02927	tissue inhibitor of metalloproteinase 3	BC014713	Timp3	NM_011595	NM_011595 // GenMAPP // Matrix_Metalloproteinases /// BC014713 // GenMAPP // Matrix_Metalloproteinases
10365578	2.26892	up	-0.224431	-0.405703	-0.197264	0.627404	1.01062	1.0806	nucleoporin 37	BC011102	Nup37	NM_028334|NM_027191
10365682	2.69628	down	0.578621	0.687445	0.43979	-0.659822	-0.439791	-1.48744	ankyrin repeat and sterile alpha motif domain containing 1B | similar to AIDA-1b	BC098373	Anks1b|LOC544718
10365833	3.62903	up	-0.431382	-0.497547	-0.683752	1.09515	1.44742	1.42349	ubiquitin specific peptidase 44	BC111886	Usp44	NM_183199
10365845	2.41489	up	-0.120443	-0.635448	-0.363091	0.830716	1.02125	0.84493	FYVE, RhoGEF and PH domain containing 6		Fgd6	NM_053072
10365870	2.13088	up	-0.261082	-0.608781	-0.494823	0.433494	0.862453	0.613708	nuclear receptor subfamily 2, group C, member 1	BC094580	Nr2c1	NM_011629
10366026	2.36815	up	-0.282776	-0.526588	-0.327545	0.707364	1.01821	0.868807	WD repeat domain 51B	BC050888	Wdr51b	NM_027740
10366052	2.38602	down	0.909454	1.0033	0.750117	-0.657211	-0.318668	-0.125072	kit ligand	U44725	Kitl	NM_013598
10366163	2.38281	down	0.145685	0.0603228	0.0322304	-0.63013	-0.696144	-2.19348	solute carrier family 6 (neurotransmitter transporter), member 15	AY149280	Slc6a15	NM_175328
10366229	3.49654	down	-0.0924149	0.317676	-0.225963	-1.39173	-1.23384	-2.79292	lin-7 homolog A (C. elegans)	BC105965	Lin7a	NM_001039354|NM_001033223
10366277	2.69887	up	-0.435678	-0.243453	-0.68763	0.792089	0.904025	1.23419	E2F transcription factor 7	AY463359	E2f7	NM_178609
10366293	2.23401	up	-0.165453	-0.198764	-0.262114	0.683396	0.940103	1.22907	cysteine and glycine-rich protein 2	BC012663	Csrp2	NM_007792
10366391	3.05078	down	2.45698	0.468443	2.56312	0.283932	0.277645	0.0994334	potassium voltage gated channel, Shaw-related subfamily, member 2	BC116289	Kcnc2	NM_001025581
10366457	4.31032	down	0.674696	0.829123	0.313372	-1.24762	-0.99371	-2.26487	protein tyrosine phosphatase, receptor type, R	BC119230	Ptprr	NM_011217
10366554	2.075	up	-0.470311	-0.610543	-0.466302	0.473374	0.632034	0.506762	transformed mouse 3T3 cell double minute 1	BC052680	Mdm1	NM_148922|NM_010785
10366572	2.12484	down	0.969928	0.933999	0.342169	-0.27788	-0.301587	-0.436494	interleukin 22 | interleukin 10-related T cell-derived inducible factor beta	BC116235|BC104348	Il22|Iltifb	NM_016971|NM_054079
10366746	6.92553	up	-0.625413	-1.37187	-0.951582	1.63507	1.93252	1.85932	leucine-rich repeats and immunoglobulin-like domains 3	AY505341	Lrig3	NM_177152
10366814	3.25959	up	-0.559969	-0.937989	-0.94222	0.760723	0.81169	1.10148	cyclin-dependent kinase 4	BC046336	Cdk4	NM_009870	NM_009870 // GenMAPP // Cell_Cycle_KEGG /// NM_009870 // GenMAPP // G1_to_S_cell_cycle_Reactome /// NM_009870 // GenMAPP // Ovarian_Infertility_Genes /// BC046336 // GenMAPP // Cell_Cycle_KEGG /// BC046336 // GenMAPP // G1_to_S_cell_cycle_Reactome /// BC0
10366983	2.45139	up	-0.415739	-0.505097	-0.566762	0.703928	0.707512	0.981756	transmembrane protein 194	BC030440	Tmem194	NM_001113211|NM_173732
10367076	3.82645	up	-0.400202	-0.91486	-0.749801	0.930107	1.29372	1.51933	DNA primase, p49 subunit	D13544	Prim1	NM_008921	D13544 // GenMAPP // DNA_replication_Reactome /// D13544 // GenMAPP // G1_to_S_cell_cycle_Reactome
10367154	2.78488	down	1.02175	0.270994	0.876549	-0.55095	-0.831477	-0.881119	glutaminase 2 (liver, mitochondrial)	AK220231	Gls2	NM_001033264
10367179	2.94951	up	-0.433582	-0.242146	-0.658644	0.626022	1.17098	1.55006	timeless homolog (Drosophila)	AF071506	Timeless	NM_011589
10367436	2.86038	up	-0.286849	-0.732027	-0.484759	0.737544	1.11028	1.19715		BC083161	Cd63	NM_001042580|NM_007653
10367440	2.30127	up	-0.900044	-0.702351	-0.843842	0.438225	0.142228	0.580598	integrin alpha 7	L23423	Itga7	NM_008398	L23423 // GenMAPP // Integrin-mediated_cell_adhesion_KEGG
10367697	2.45564	up	-0.5581	-1.1148	-0.453616	0.638815	0.669361	0.453616	protein phosphatase 1, regulatory (inhibitor) subunit 14c | hypothetical protein LOC100044150	AF407167	Ppp1r14c|LOC100044150	NM_133485
10367828	5.69422	down	1.05969	1.2438	0.618713	-1.0311	-0.946988	-2.6282			ENSMUSG00000075319
10367830	4.21916	down	0.512524	0.963771	0.348985	-1.03887	-0.954711	-2.41201	glutamate receptor, metabotropic 1	BC079566	Grm1	NM_001114333|NM_016976	NM_001114333 // GenMAPP // GPCRDB_Class_C_Metabotropic_glutamate_pheromone /// NM_001114333 // GenMAPP // GPCRDB_Other /// NM_016976 // GenMAPP // GPCRDB_Class_C_Metabotropic_glutamate_pheromone /// NM_016976 // GenMAPP // GPCRDB_Other /// BC079566 // Gen
10367945	2.31862	down	1.02564	0.694807	1.03975	-0.124651	-0.5155	-0.239448	phosphatase and actin regulator 2	BC130264	Phactr2	NM_001033257
10368041	3.08477	up	-0.339917	-1.21861	-0.452557	0.471414	0.757986	1.63501	RIKEN cDNA 3110003A17 gene	BC098509	3110003A17Rik	NM_028440
10368101	2.66944	down	0.0836868	0.0727825	0.0703001	-1.25933	-1.16351	-1.60001	DNA segment, Chr 10, Brigham & Women's Genetics 1379 expressed		D10Bwg1379e	NM_001033258
10368175	2.68373	down	1.21721	1.13215	1.03426	-0.262225	-0.30016	-0.326709	phosphodiesterase 7B	AJ251859	Pde7b	NM_013875	NM_013875 // GenMAPP // G_Protein_Signaling /// AJ251859 // GenMAPP // G_Protein_Signaling
10368199	2.69897	up	-0.528429	-0.343109	-0.566665	0.751229	1.00693	1.10087	myeloblastosis oncogene	M12848	Myb	NM_010848
10368270	2.74595	up	-0.117154	-0.465627	0.0326252	1.26096	1.28678	1.27403	ribosomal protein S12 | Rps12 pseudogene	BC096653	Rps12|LOC672959	NM_011295|XM_912032
10368356	3.01189	down	1.04347	1.02916	1.25152	-0.32256	-0.168707	-0.956578	A kinase (PRKA) anchor protein 7	AY301068	Akap7	NM_018747	NM_018747 // GenMAPP // G_Protein_Signaling /// AY301068 // GenMAPP // G_Protein_Signaling
10368370	3.44473	up	-0.395453	-0.698114	-0.70251	0.925703	1.13475	1.49663	similar to high mobility group protein B2		LOC667519	XR_032337
10368504	2.12933	up	-0.188153	-0.236694	-0.168638	0.775953	0.876893	1.02487	ribosomal protein L12	L04280	Rpl12	NM_009076|XR_034852|XM_621465	NM_009076 // GenMAPP // Ribosomal_Proteins /// NM_009076 // GenMAPP // mRNA_processing_binding_Reactome /// L04280 // GenMAPP // Ribosomal_Proteins /// L04280 // GenMAPP // mRNA_processing_binding_Reactome /// L04280 // GenMAPP // Ribosomal_Proteins /// L
10368527	2.62335	down	0.743357	0.179066	0.723635	-0.672381	-0.590733	-1.26506	histidine triad nucleotide binding protein 3	BC025065	Hint3	NM_025798
10368585	3.68136	down	1.81257	0.684852	1.84214	-0.336347	-0.540881	-0.423924	Na+/K+ transporting ATPase interacting 2	EF058049	Nkain2	NM_001013411|NM_001025286
10368598	4.07465	down	2.03701	0.476739	1.89792	-0.274706	-0.737564	-0.656098	retinaldehyde binding protein 1-like 2	BC058539	Rlbp1l2	NM_175448
10368675	3.2019	up	-0.677218	-0.959538	-0.785411	0.811867	0.976504	0.826242	myristoylated alanine rich protein kinase C substrate	BC046601	Marcks	NM_008538
10368806	2.39976	up	-0.25993	-0.673321	-0.428103	0.637855	0.758903	1.03055	sphingomyelin phosphodiesterase 2, neutral	BC010978	Smpd2	NM_009213	NM_009213 // GenMAPP // S1P_Signaling /// BC010978 // GenMAPP // S1P_Signaling
10368883	2.91939	up	-0.778836	-1.01992	-0.919604	0.46377	0.779454	0.675412	thymine DNA glycosylase	BC085470	Tdg	NM_011561|NM_172552
10369210	2.22233	down	0.230221	0.225372	0.0384865	-0.862876	-0.900174	-1.19908	serine incorporator 1	AF181685	Serinc1	NM_019760
10369413	2.31647	up	-0.63111	-0.557938	-0.67216	0.33722	0.69102	0.746339	sphingosine phosphate lyase 1	BC026135	Sgpl1	NM_009163
10369431	3.72497	up	-0.388594	-0.461743	-0.596386	0.925482	1.26219	2.05729	a disintegrin-like and metallopeptidase (reprolysin type) with thrombospondin type 1 motif, 14		Adamts14	NM_001081127
10369453	3.01085	up	-0.531957	-0.626082	-0.376834	0.996834	1.16317	1.07564			X99384	NM_013753
10369481	2.53651	up	-0.55987	-1.0958	-0.608382	0.676165	0.530263	0.558056	H2A histone family, member Y2	BC045140	H2afy2	NM_207000
10369525	2.47157	down	0.183189	0.517519	0.168616	-0.750021	-0.735533	-1.5614	RIKEN cDNA 2010107G23 gene	BC024943	2010107G23Rik	NM_027251
10369531	2.99579	down	0.49394	0.769464	0.551127	-0.740513	-0.688546	-1.50521	tetraspanin 15	BC003872	Tspan15	NM_197996
10369541	2.51361	down	0.369981	0.215931	0.302411	-0.79973	-0.84537	-1.45586	hexokinase 1	L16949	Hk1	NM_010438	L16949 // GenMAPP // Glycolysis_and_Gluconeogenesis
10369620	2.17954	down	0.27252	0.0610113	0.207246	-0.757105	-0.815417	-1.25877	RIKEN cDNA 2510003E04 gene	BC046485	2510003E04Rik	NM_028197
10369630	2.598	up	-0.426185	-0.780968	-0.815381	0.438961	0.686102	0.984611	DEAD (Asp-Glu-Ala-Asp) box polypeptide 21	BC043655	Ddx21	NM_019553	NM_019553 // GenMAPP // mRNA_processing_binding_Reactome /// BC043655 // GenMAPP // mRNA_processing_binding_Reactome
10369750	2.48978	down	0.0462084	-0.129493	-0.124769	-1.45553	-0.919231	-1.78135			ENSMUSG00000062561
10369752	2.51199	down	-0.0778313	0.0651808	-0.168995	-1.21217	-1.08935	-1.86662	leucine rich repeat transmembrane neuronal 3	BC113178	Lrrtm3	NM_178678
10369815	8.41284	up	-0.804232	-1.24537	-1.43237	1.7932	1.71193	2.23068	cell division cycle 2 homolog A (S. pombe)	BC024396	Cdc2a	NM_007659	NM_007659 // GenMAPP // Cell_Cycle_KEGG /// NM_007659 // GenMAPP // G1_to_S_cell_cycle_Reactome /// BC024396 // GenMAPP // Cell_Cycle_KEGG /// BC024396 // GenMAPP // G1_to_S_cell_cycle_Reactome
10369835	3.11344	down	0.930651	0.471724	1.05578	-0.373999	-0.762845	-1.32053	phytanoyl-CoA hydroxylase interacting protein-like	BC037618	Phyhipl	NM_178621
10369932	2.489	down	1.45017	0.261055	1.64127	-0.137822	-0.294759	-0.161626	sushi domain containing 2	BC026837	Susd2	NM_027890
10370303	3.06632	down	0.124511	0.0631027	0.146463	-1.34783	-1.23085	-1.93677	adenosine deaminase, RNA-specific, B1	AF403109	Adarb1	NR_004429|NR_021486|NM_001024837|NM_130895
10370497	2.61343	down	0.534236	0.376139	0.51458	-0.657033	-1.00194	-1.07391	pyridoxal (pyridoxine, vitamin B6) kinase	BC027745	Pdxk	NM_172134
10370587	2.39228	up	-0.204949	-0.577771	-0.206251	0.856223	0.784604	1.14537	src homology 2 domain-containing transforming protein C2	BC059866	Shc2	NM_001024539
10370754	2.69737	down	0.634022	-0.00409889	0.816392	-0.628899	-1.01068	-1.20877	downstream of Stk11	BC100552	Dos	NM_015761
10370818	2.25912	up	-0.538485	-0.330456	-0.328436	0.831847	0.672311	0.825751	mex3 homolog D (C. elegans)	BC059858	Mex3d	NM_198615
10370837	2.63281	up	-0.432573	-0.483674	-0.45566	0.886213	0.847973	1.08372	transcription factor E2a	BC006860	Tcfe2a	NM_011548
10371012	2.51873	up	-0.499512	-0.440954	-0.74118	0.543753	0.680044	1.09265	lamin B2	BC042430	Lmnb2	NM_010722
10371092	2.20928	down	0.410597	0.0249271	0.451736	-0.474352	-1.08729	-0.981818	ataxia, cerebellar, Cayman type homolog (human)	BC048903	Atcay	NM_178662
10371321	2.04715	down	0.000350952	-0.0138865	0.0210762	-0.900666	-1.03789	-1.15474	solute carrier family 41, member 2		Slc41a2	NM_177388
10371332	2.20542	up	-0.626831	-0.685584	-0.805017	0.310543	0.367198	0.627983	aldehyde dehydrogenase 1 family, member L2	BC034531	Aldh1l2	NM_153543
10371591	4.72296	up	-0.34436	-0.56312	-0.44131	1.51755	1.72243	2.1303	RIKEN cDNA 4930547N16 gene	BC070476	4930547N16Rik	NM_029249
10371616	2.14714	down	0.675898	0.403884	0.460843	-0.736745	-0.403884	-0.626001	choline phosphotransferase 1	AY445814	Chpt1	NM_144807
10371740	2.33453	down	1.68187	0.292948	1.62646	-0.0952735	0.114454	-0.0873017	transmembrane protein 16D (eight membrane-spanning domains)		Tmem16d	NM_178773
10371770	4.42499	up	-0.532569	-1.21363	-0.667579	1.06795	1.31225	1.64304	growth arrest-specific 2 like 3		Gas2l3	NM_001033331|NM_001079876
10371846	2.4294	up	-0.342706	-0.527922	-0.491404	0.520532	0.99613	0.963115	apoptotic peptidase activating factor 1	BC131683	Apaf1	NM_001042558|NM_009684
10371888	4.37674	up	-0.727256	-1.19366	-1.18822	0.962492	1.03071	1.28722	thymopoietin	U39074	Tmpo	NM_001080129|NM_001080130|NM_001080131|NM_001080132|NM_011605|NM_001080134
10371907	3.22147	up	-0.538396	-0.74114	-0.581552	0.836079	1.10677	1.25922	neural precursor cell expressed, developmentally down-regulated gene 1	BC052430	Nedd1	NM_008682
10372028	3.06809	up	-0.11933	-0.349967	-0.119055	1.45605	1.50016	1.30746	plexin C1	AF190578	Plxnc1	NM_018797
10372324	3.61637	down	-0.232996	0.000657082	-0.14964	-1.74218	-1.60482	-2.5986	synaptotagmin I	BC048187	Syt1	NM_009306
10372383	2.19731	down	0.0593863	-0.0593853	-0.342009	-1.47501	-0.952922	-1.32129	zinc finger, DHHC domain containing 17	BC051527	Zdhhc17
10372421	3.33879	down	-0.526345	-0.051568	-0.603492	-1.93157	-1.36057	-3.10724	TRH-degrading enzyme	BC032288	Trhde	NM_146241
10372648	8.41564	up	-1.00471	-1.98637	-0.971803	1.84433	1.77243	1.63958	lysozyme 2	BC002069	Lyz2	NM_017372
10372687	2.26924	up	-0.287248	-0.567332	-0.319892	0.534491	0.729823	1.10785	nucleoporin 107	BC057591	Nup107	NM_134010
10372745	2.17127	up	-0.427085	-0.696139	-0.383143	0.616081	0.615485	0.617683	dual-specificity tyrosine-(Y)-phosphorylation regulated kinase 2	BC085145	Dyrk2	NM_001014390
10372831	2.14503	down	0.67075	0.313858	0.620769	-0.545664	-0.711019	-0.440927	TBC1 domain family, member 30	AK173079|BC079587	Tbc1d30
10372844	3.19829	up	-0.350735	-0.631923	-0.341397	1.15873	1.13999	1.40912	Ras association (RalGDS/AF-6) domain family member 3	BC011511	Rassf3	NM_138956
10372891	2.29742	down	0.817926	0.509714	0.755039	-0.372472	-0.433919	-0.710973	SLIT-ROBO Rho GTPase activating protein 1	BC120892	Srgap1	NM_001081037
10373113	3.55878	down	1.18207	0.605313	1.2868	-0.470931	-0.780452	-1.16858	kinesin family member 5A	AK220479	Kif5a	NM_008447|NM_001039000
10373179	3.95514	up	-0.557922	-0.323331	-0.4601	1.46701	1.51745	1.62536	GLI-Kruppel family member GLI1	AF026305	Gli1	NM_010296
10373202	3.31679	up	-0.269995	-0.741887	-0.331163	1.31068	0.96905	1.56659	serine hydroxymethyltransferase 2 (mitochondrial)	BC004825	Shmt2	NM_028230
10373519	2.16041	up	-0.180636	-0.236853	-0.140297	0.811788	0.909743	1.0546	ribosomal protein L12	L04280	Rpl12	NM_009076|XM_621465|XR_034852|XM_915923	NM_009076 // GenMAPP // Ribosomal_Proteins /// NM_009076 // GenMAPP // mRNA_processing_binding_Reactome /// L04280 // GenMAPP // Ribosomal_Proteins /// L04280 // GenMAPP // mRNA_processing_binding_Reactome /// L04280 // GenMAPP // Ribosomal_Proteins /// L
10373530	4.54805	up	-0.669252	-1.10255	-1.00436	1.01555	1.22906	1.53497	cyclin-dependent kinase 2	BC005654	Cdk2	NM_183417|NM_016756	NM_183417 // GenMAPP // Cell_Cycle_KEGG /// NM_183417 // GenMAPP // DNA_replication_Reactome /// NM_183417 // GenMAPP // G1_to_S_cell_cycle_Reactome /// BC005654 // GenMAPP // Cell_Cycle_KEGG /// BC005654 // GenMAPP // DNA_replication_Reactome /// BC00565
10373569	2.16272	up	-0.296975	-0.772557	-0.113501	0.720718	0.625413	0.809384	ribosomal protein SA | similar to 37kDa oncofetal antigen	J02870	Rpsa|LOC100045332	XR_032197|XR_034792|XM_484006|XM_916601|XM_909473	J02870 // GenMAPP // Ribosomal_Proteins
10373695	2.22748	down	0.958164	0.942595	0.393202	-0.29121	-0.352967	-0.528095	interleukin 22 | interleukin 10-related T cell-derived inducible factor beta	BC116235|BC104348	Il22|Iltifb	NM_016971|NM_054079
10374119	2.2618	down	0.338456	0.186098	0.378374	-0.795957	-0.783361	-1.05018	oxoglutarate dehydrogenase (lipoamide)	BC013670	Ogdh	NM_010956	NM_010956 // GenMAPP // Krebs-TCA_Cycle /// BC013670 // GenMAPP // Krebs-TCA_Cycle
10374183	3.26849	up	0.371907	-0.297346	0.0879936	1.88744	1.41254	1.98845	hypothetical protein LOC100043775 | hypothetical protein LOC100043821		LOC100043775|LOC100043821	XM_001480931|XM_001481017
10374197	2.08313	down	-0.296315	0.0483413	-0.489461	-1.22037	-1.40844	-1.28487	receptor (calcitonin) activity modifying protein 3 | cDNA sequence AB182283	BC024765	Ramp3|AB182283	NM_019511	BC024765 // GenMAPP // Smooth_muscle_contraction
10374202	3.89586	down	-0.124996	0.446626	-0.176393	-1.51297	-1.3734	-2.85422	adenylate cyclase 1	BC050125	Adcy1	NM_009622	NM_009622 // GenMAPP // G_Protein_Signaling /// NM_009622 // GenMAPP // Calcium_regulation_in_cardiac_cells /// NM_009622 // GenMAPP // Smooth_muscle_contraction
10374352	3.26902	up	0.366854	-0.298803	0.0886374	1.88531	1.41084	1.98712	hypothetical protein LOC100043775 | hypothetical protein LOC100043821	AK145655	LOC100043775|LOC100043821	XM_001480931|XM_001481017
10374356	3.16232	down	1.83226	0.511649	1.70796	0.0529156	-0.515296	-0.468708	V-set and transmembrane domain containing 2A	BC027127	Vstm2a	NM_145967
10374366	2.75882	up	-0.285112	-0.64654	-0.35884	1.09729	1.03522	0.969159	epidermal growth factor receptor	AF275367	Egfr	NM_207655|NM_007912
10374400	2.04379	up	-0.0881114	-0.0869288	-0.101244	0.548139	1.23305	1.03626	RIKEN cDNA A630050E13 gene	BC125589	A630050E13Rik	NM_176982
10374560	2.51729	down	0.469619	0.108339	0.406151	-1.01305	-0.827982	-1.17048	zinc finger (CCCH type), RNA binding motif and serine/arginine rich 1	D17407	Zrsr1	NM_011663	NM_011663 // GenMAPP // mRNA_processing_binding_Reactome /// D17407 // GenMAPP // mRNA_processing_binding_Reactome
10374777	2.19958	down	0.981498	0.785674	0.912501	-0.281428	-0.11603	-0.334545	epidermal growth factor-containing fibulin-like extracellular matrix protein 1	AY251056	Efemp1	NM_146015
10375002	2.29883	down	0.148225	0.354253	0.105432	-0.923979	-0.665537	-1.40528	cytoplasmic polyadenylation element binding protein 4	AK173229	Cpeb4	NM_026252	AK173229 // GenMAPP // mRNA_processing_binding_Reactome
10375051	6.08803	down	1.52652	0.61209	2.01559	-1.00582	0.0291948	-2.6871	hemoglobin alpha, adult chain 1 | hemoglobin alpha, adult chain 2	L75940	Hba-a1|Hba-a2	NM_008218|NM_001083955
10375058	6.03549	down	1.56011	0.632319	2.0383	-0.980069	0.0251722	-2.59479	hemoglobin alpha, adult chain 2 | hemoglobin alpha, adult chain 1	L75940	Hba-a2|Hba-a1	NM_001083955|NM_008218
10375234	2.39879	up	-0.235047	-0.750288	-0.683053	0.497327	0.555503	1.0657	NudC domain containing 2	BC005646	Nudcd2	NM_026023
10375245	4.34892	down	0.339722	0.475285	0.265878	-1.40695	-1.20038	-2.67376	gamma-aminobutyric acid (GABA-A) receptor, subunit beta 2	BC145973	Gabrb2	NM_008070
10375259	5.44632	down	0.63753	0.695152	0.494272	-1.52593	-1.11471	-2.86824	gamma-aminobutyric acid (GABA-A) receptor, subunit beta 2		Gabrb2	NM_008070
10375261	5.40265	down	0.492893	0.582023	0.335123	-1.78859	-1.32949	-2.77288	gamma-aminobutyric acid (GABA-A) receptor, subunit beta 2		Gabrb2	NM_008070
10375324	3.26812	up	0.368705	-0.298648	0.0893564	1.88664	1.41101	1.98715	hypothetical protein LOC100043775 | hypothetical protein LOC100043821	AK145655	LOC100043775|LOC100043821	XM_001480931|XM_001481017
10375461	2.16325	up	-0.249306	-0.277937	-0.029418	1.01202	0.838041	0.932889	ribosomal protein L7	BC086786	Rpl7	NM_011291	NM_011291 // GenMAPP // Ribosomal_Proteins /// NM_011291 // GenMAPP // mRNA_processing_binding_Reactome
10375485	2.08349	up	-0.202399	-0.0835957	-0.279826	0.804975	0.457494	1.34871		AK187003
10375487	2.38307	up	-0.371131	-0.451711	-0.370087	0.713977	0.851626	0.999941	guanine nucleotide binding protein (G protein), beta polypeptide 2 like 1	BC046760	Gnb2l1	NM_008143
10375634	2.73521	down	0.607098	0.158767	0.543796	-0.926889	-0.940555	-1.17785	mitogen-activated protein kinase 9	BC028341	Mapk9	NM_016961|NM_207692	NM_016961 // GenMAPP // TGF_Beta_Signaling_Pathway /// NM_016961 // GenMAPP // Wnt_Signaling /// NM_207692 // GenMAPP // TGF_Beta_Signaling_Pathway /// NM_207692 // GenMAPP // Wnt_Signaling /// BC028341 // GenMAPP // TGF_Beta_Signaling_Pathway /// BC02834
10375880	2.2755	up	-0.215018	-0.457188	-0.320466	0.653585	0.709842	1.20244	nucleolar protein family A, member 2	BC024944	Nola2	NM_026631
10375956	2.17968	down	0.573146	0.580748	0.660614	-0.392971	-0.512674	-0.652187	follistatin-like 4	AF374459	Fstl4	NM_177059
10376096	3.16856	down	0.672135	0.490408	0.609446	-0.923235	-1.03107	-1.26518	acyl-CoA synthetase long-chain family member 6	AY786360	Acsl6	NM_001033598|NM_144823|NM_001033597|NM_001033599
10376230	2.33489	up	-0.224506	-0.319671	-0.330501	0.740236	0.93112	1.12403	Ras-GTPase-activating protein SH3-domain binding protein 1	AB001927	G3bp1	NM_013716	AB001927 // GenMAPP // mRNA_processing_binding_Reactome
10376241	2.13608	up	-0.911218	-0.611138	-0.757723	0.17485	0.768233	0.061739	zinc finger protein of the cerebellum 5	AK006747	Zic5
10376245	3.40406	down	0.688056	1.03859	0.462051	-0.959729	-0.375713	-1.77764	glutamate receptor, ionotropic, AMPA1 (alpha 1)	BC056397	Gria1	NM_001113325|NM_008165
10376455	2.21959	up	-0.351156	-0.292202	-0.497309	0.798695	0.80648	0.705029	histone cluster 3, H2a	BC063781	Hist3h2a	NM_178218
10376459	3.94825	up	-0.677112	-0.410232	-0.856689	1.54737	1.07976	1.37248	similar to histone H3		LOC382523	XM_905850
10376778	2.26704	up	-0.20857	-0.0299954	-0.328111	0.993257	0.769221	1.21328	microfibrillar-associated protein 4	BC022666	Mfap4	NM_029568
10376813	2.56509	down	0.289332	0.363343	0.428423	-0.734782	-0.797382	-1.46376	sperm antigen with calponin homology and coiled-coil domains 1		Specc1	NM_001029936
10376887	2.39444	up	-0.34009	-0.477999	-0.332355	0.865252	0.839837	0.923525		AF357372
10376950	2.1136	down	0.6162	0.396236	0.580973	-0.610557	-0.0622845	-0.972852	peripheral myelin protein	BC010765	Pmp22	NM_008885
10377215	2.3249	down	0.122385	0.520427	0.0792236	-0.782205	-0.578026	-1.56924	growth arrest specific 7	U19860	Gas7	NM_008088|NM_001109657
10377405	6.40087	up	-0.9759	-0.962185	-1.45769	1.33607	1.43704	1.86591	aurora kinase B	BC003261	Aurkb	NM_011496
10377429	11.1723	up	0.187716	-0.164274	-0.0272436	3.72781	4.23752	2.47645		X04239
10377431	2.92416	down	0.19871	0.238281	0.194904	-0.738845	-1.19473	-2.0786	vesicle-associated membrane protein 2	BC055105	Vamp2	NM_009497
10377516	2.58765	down	0.985897	0.255504	1.29186	-0.233488	-0.538303	-0.809867	potassium voltage-gated channel, shaker-related subfamily, beta member 3	BC017518	Kcnab3	NM_010599
10377534	2.78488	down	1.20814	0.49207	0.871224	-0.784813	-0.595184	-0.481412	RIKEN cDNA A030009H04 gene	AB041807	A030009H04Rik
10377550	3.01048	up	-0.221097	-0.404319	-0.30939	1.25487	1.28477	1.29554	transformation related protein 53	AY212017	Trp53	NM_011640	NM_011640 // GenMAPP // Apoptosis /// NM_011640 // GenMAPP // Apoptosis_GenMAPP /// NM_011640 // GenMAPP // Cell_Cycle_KEGG /// NM_011640 // GenMAPP // G1_to_S_cell_cycle_Reactome /// AY212017 // GenMAPP // Apoptosis /// AY212017 // GenMAPP // Apoptosis_G
10377593	2.21325	down	0.46199	0.378385	0.572339	-0.454193	-0.583847	-0.987741	zinc finger and BTB domain containing 4	AK173196	Zbtb4	NM_029348
10377725	2.5662	down	0.158156	0.16704	0.370634	-0.802897	-0.921438	-1.65873	discs, large homolog 4 (Drosophila)	BC014807	Dlg4	NM_007864|NM_001109752
10377889	2.52145	down	0.587318	0.4061	0.636546	-0.603598	-0.71516	-1.05404	misshapen-like kinase 1 (zebrafish)	BC052474	Mink1	NM_001045959|NM_001045964|NM_016713|NM_176893
10377982	2.01281	down	0.998672	0.266552	0.528145	-0.554413	-0.267824	-0.412025	kinesin family member 1C	BC016221	Kif1c	NM_153103
10378053	4.32145	up	-0.658058	-0.651287	-0.815928	1.34925	1.3009	1.55913	RIKEN cDNA 6720460F02 gene	BC029115|BC020115	6720460F02Rik
10378088	2.3356	up	-0.196995	-0.599114	-0.260334	0.809272	0.710775	1.09489	MYB binding protein (P160) 1a	BC048858	Mybbp1a	NM_016776
10378216	5.15232	down	1.05912	1.18823	0.842563	-0.978311	-1.021	-2.00644	ATPase, Ca++ transporting, ubiquitous	BC017639	Atp2a3	NM_016745	NM_016745 // GenMAPP // Calcium_regulation_in_cardiac_cells /// NM_016745 // GenMAPP // Smooth_muscle_contraction /// BC017639 // GenMAPP // Calcium_regulation_in_cardiac_cells /// BC017639 // GenMAPP // Smooth_muscle_contraction
10378253	2.12424	down	0.671343	-0.00688267	0.646812	-0.486112	-0.820205	-0.64325	calcium/calmodulin-dependent protein kinase kinase 1, alpha	AF117384	Camkk1	NM_018883
10378549	3.05785	down	0.200471	0.35903	-0.0257606	-1.17073	-1.22072	-1.91236	reticulon 4 receptor-like 1	BC030471	Rtn4rl1	NM_177708
10378668	2.08977	down	0.203653	0.000303268	0.0790119	-0.867138	-0.928636	-1.1113	phosphatidylinositol transfer protein, alpha	U96725	Pitpna	NM_008850
10378857	2.12851	down	0.458419	0.354502	0.390478	-0.354502	-0.84554	-0.866082	coronin, actin binding protein 6	AB070894	Coro6	NM_139128|NM_139130|NM_139129
10379034	2.32271	down	0.577919	0.703203	0.653615	-0.621609	-0.514108	-0.576971	TLC domain containing 1	BC005702	Tlcd1	NM_026708
10379153	3.25363	down	0.498288	0.55382	0.393646	-0.807524	-1.14312	-1.70975	aldolase 3, C isoform	BC008184	Aldoc	NM_009657	NM_009657 // GenMAPP // Glycolysis_and_Gluconeogenesis /// BC008184 // GenMAPP // Glycolysis_and_Gluconeogenesis
10379190	2.63885	down	0.302395	0.423562	0.4258	-0.843523	-1.32446	-0.879978	vitronectin	BC012690	Vtn	NM_011707	NM_011707 // GenMAPP // Inflammatory_Response_Pathway /// BC012690 // GenMAPP // Inflammatory_Response_Pathway
10379321	2.08646	down	0.45124	0.202012	0.423397	-0.417912	-0.705362	-0.983245	RAB11 family interacting protein 4 (class II)	AK122559	Rab11fip4	NM_175543
10379363	3.60404	up	-0.575228	-0.64468	-0.957842	0.963615	1.15514	1.25233	ATPase family, AAA domain containing 5	AY557610	Atad5	NM_001029856
10379650	4.01884	up	-0.46993	0.15773	0.199311	2.43039	2.15382	1.32324	schlafen 3		Slfn3	NR_004414
10379677	2.0332	down	0.31409	0.0802155	0.393331	-0.668231	-0.774244	-0.841144	RAS-like, family 10, member B	BC116407	Rasl10b	NM_001013386
10379727	3.8358	up	-0.424992	-0.294934	-0.433501	2.02882	0.987391	1.64894		BC089618|BC038870	OTTMUSG00000000971	NM_001081957
10379866	3.87708	down	0.0465918	0.559224	-0.0242262	-1.57376	-1.33309	-2.37647	carbonic anhydrase 4	BC012704	Car4	NM_007607
10379989	2.85421	up	-0.218474	-0.563084	-0.547246	0.812197	1.17522	1.22306	RIKEN cDNA 1110001A07 gene	BC117001	1110001A07Rik
10380059	2.5107	up	-0.36725	0.0016222	-0.00162172	1.38186	1.46608	0.76908	U3B small nuclear RNA 1 | U3B small nuclear RNA 4 | U3B small nuclear RNA 3		Rnu3b1|Rnu3b4|Rnu3b3	NR_004415|NR_002843|NR_004416
10380061	2.50806	up	-0.365896	0.00303316	-0.00303316	1.37751	1.4658	0.770512	U3B small nuclear RNA 1 | U3B small nuclear RNA 4 | U3B small nuclear RNA 3		Rnu3b1|Rnu3b4|Rnu3b3	NR_004415|NR_002843|NR_004416
10380063	2.50602	up	-0.366413	0.00235605	-0.00235558	1.37604	1.4635	0.770242	U3B small nuclear RNA 1 | U3B small nuclear RNA 4 | U3B small nuclear RNA 3		Rnu3b1|Rnu3b4|Rnu3b3	NR_004415|NR_002843|NR_004416
10380065	2.50891	up	-0.366591	0.00222206	-0.00222206	1.37852	1.46558	0.770486	U3B small nuclear RNA 1 | U3B small nuclear RNA 4 | U3B small nuclear RNA 3		Rnu3b1|Rnu3b4|Rnu3b3	NR_004415|NR_002843|NR_004416
10380067	2.54627	down	0.473493	0.688688	0.40002	-0.497537	-0.779687	-1.20572	septin 4	BC055101	2011-09-04	NM_011129
10380303	3.58013	down	0.0234451	0.228415	0.0231428	-1.27667	-1.36159	-2.60676	carbonic anhydrase 10	AB080741	Car10	NM_028296
10380321	2.03058	up	-0.467288	-0.441947	-0.702228	0.372339	0.459991	0.621872	mbt domain containing 1	BC064014	Mbtd1	NM_134012
10380384	2.17128	down	0.535402	0.531735	0.450397	-0.503308	-0.444433	-0.890366	ankyrin repeat domain 40	BC023133	Ankrd40	NM_027799|NM_146024
10380534	2.01921	down	0.422735	0.637057	0.160906	-0.656837	-1.00293	-0.160907	speckle-type POZ protein	BC043131	Spop	NM_025287	NM_025287 // GenMAPP // mRNA_processing_binding_Reactome /// BC043131 // GenMAPP // mRNA_processing_binding_Reactome
10380689	2.14195	up	-0.432876	-0.588848	-0.616719	0.4453	0.529457	0.683578	chromobox homolog 1 (Drosophila HP1 beta) | similar to heterochromatin protein 1 beta	BC055290	Cbx1|LOC100047028	NM_007622
10380830	4.1153	down	0.720466	0.595986	0.72825	-1.0415	-1.16133	-1.87546	RIKEN cDNA B230217C12 gene		B230217C12Rik	NM_001080935
10380862	3.28811	down	0.914932	1.02834	0.882291	-0.450439	-0.655626	-1.22015	protein phosphatase 1, regulatory (inhibitor) subunit 1B	AY640621	Ppp1r1b	NM_144828
10381049	2.46403	down	0.509932	-0.00566673	0.45479	-0.778533	-1.01924	-1.14624	Rap guanine nucleotide exchange factor (GEF)-like 1	BC130266	Rapgefl1	NM_001080925
10381072	3.37381	up	-0.404008	-0.770133	-0.564857	0.703841	1.19087	1.62942	cell division cycle 6 homolog (S. cerevisiae)	BC052434	Cdc6	NM_011799|NM_001025779	NM_011799 // GenMAPP // Cell_Cycle_KEGG /// NM_011799 // GenMAPP // DNA_replication_Reactome /// NM_001025779 // GenMAPP // Cell_Cycle_KEGG /// NM_001025779 // GenMAPP // DNA_replication_Reactome /// BC052434 // GenMAPP // Cell_Cycle_KEGG /// BC052434 //
10381154	3.03216	down	1.20022	0.806257	1.44429	-0.225642	-0.116371	-1.00826	2',3'-cyclic nucleotide 3' phosphodiesterase	BC005544	Cnp	NM_009923
10381187	2.34835	down	0.114636	0.0432796	0.0458212	-1.013	-0.942193	-1.53602	ATPase, H+ transporting, lysosomal V0 subunit A1	AB022321	Atp6v0a1	NM_016920
10381458	2.65144	up	-0.493702	0.235534	0.2588	1.87284	1.60629	0.741829	U2 small nuclear RNA		Rnu2	NR_004414	NR_004414 // GenMAPP // mRNA_processing_binding_Reactome /// NR_004414 // GenMAPP // mRNA_processing_binding_Reactome /// NR_004414 // GenMAPP // mRNA_processing_binding_Reactome /// NR_004414 // GenMAPP // mRNA_processing_binding_Reactome /// NR_004414 /
10381460	2.68047	up	-0.49515	0.198336	0.241031	1.88003	1.58836	0.743284	U2 small nuclear RNA		Rnu2	NR_004414	NR_004414 // GenMAPP // mRNA_processing_binding_Reactome /// NR_004414 // GenMAPP // mRNA_processing_binding_Reactome /// NR_004414 // GenMAPP // mRNA_processing_binding_Reactome /// NR_004414 // GenMAPP // mRNA_processing_binding_Reactome /// NR_004414 /
10381470	2.68087	up	-0.495776	0.196776	0.240884	1.8792	1.58823	0.742551	U2 small nuclear RNA		Rnu2	NR_004414	NR_004414 // GenMAPP // mRNA_processing_binding_Reactome /// NR_004414 // GenMAPP // mRNA_processing_binding_Reactome /// NR_004414 // GenMAPP // mRNA_processing_binding_Reactome /// NR_004414 // GenMAPP // mRNA_processing_binding_Reactome /// NR_004414 /
10381472	2.68053	up	-0.49535	0.197338	0.24044	1.87945	1.5875	0.743024	U2 small nuclear RNA		Rnu2	NR_004414	NR_004414 // GenMAPP // mRNA_processing_binding_Reactome /// NR_004414 // GenMAPP // mRNA_processing_binding_Reactome /// NR_004414 // GenMAPP // mRNA_processing_binding_Reactome /// NR_004414 // GenMAPP // mRNA_processing_binding_Reactome /// NR_004414 /
10381526	2.79096	up	-0.264203	-0.339768	-0.212829	1.17137	1.21339	1.24073	peptidyl prolyl isomerase H | similar to Peptidyl-prolyl cis-trans isomerase H (PPIase H) (Rotamase H) | Ppih pseudogene	BC098490	Ppih|LOC629952|LOC666411	NM_001110130|NM_001110129
10381603	2.60598	up	-0.205658	-0.332836	-0.349949	1.30558	0.900817	1.05065	frizzled homolog 2 (Drosophila)	BC049774	Fzd2	NM_020510	NM_020510 // GenMAPP // Wnt_Signaling /// NM_020510 // GenMAPP // GPCRDB_Other /// BC049774 // GenMAPP // Wnt_Signaling /// BC049774 // GenMAPP // GPCRDB_Other
10381619	2.12517	down	-0.215259	0.0350094	-0.146131	-0.919087	-0.807611	-1.86241	a disintegrin and metallopeptidase domain 11	BC054536	Adam11	NM_001110778|NM_009613
10381753	2.63946	down	0.0020318	0.284212	0.0457368	-1.14463	-1.1652	-1.55892	corticotropin releasing hormone receptor 1	BC103675	Crhr1	NM_007762	NM_007762 // GenMAPP // GPCRDB_Class_B_Secretin-like /// NM_007762 // GenMAPP // Smooth_muscle_contraction /// BC103675 // GenMAPP // GPCRDB_Class_B_Secretin-like /// BC103675 // GenMAPP // Smooth_muscle_contraction
10381776	2.4504	down	0.137449	0.0468245	0.284262	-0.766649	-0.734299	-1.90957	microtubule-associated protein tau	U12914	Mapt	NM_001038609|NM_010838
10381934	2.10711	down	1.13258	0.183588	1.09393	0.221314	-0.24426	-0.792761	tetratricopeptide repeat, ankyrin repeat and coiled-coil containing 2		Tanc2	NM_181071
10381939	2.29353	down	1.30061	0.468309	1.38348	0.0231528	-0.0277472	-0.435714	tetratricopeptide repeat, ankyrin repeat and coiled-coil containing 2		Tanc2	NM_181071
10382316	2.51004	down	1.47088	0.845604	1.47427	-0.0102415	0.0102415	-0.192386	potassium inwardly-rectifying channel, subfamily J, member 16	BC092296	Kcnj16	NM_010604
10382341	6.37068	up	-0.986688	-1.58902	-1.34683	0.994239	1.35277	1.7448	somatostatin receptor 2		Sstr2	NM_009217|NM_001042606
10382435	2.04926	down	-0.449306	0.130784	-0.484566	-1.00506	-1.2222	-1.68115	G protein-coupled receptor, family C, group 5, member C	BC005757	Gprc5c	NM_001110337
10382449	2.3699	down	0.419158	0.269867	0.639491	-0.797706	-0.764215	-0.844036	RAB37, member of RAS oncogene family	BC050757	Rab37	NM_021411
10382462	2.2103	down	0.392347	0.21776	0.426739	-0.559754	-0.790099	-1.04602	solute carrier family 9 (sodium/hydrogen exchanger), member 3 regulator 1	BC085141	Slc9a3r1	NM_012030
10382797	2.08139	up	-0.172375	-0.38783	-0.336295	0.904963	0.66501	0.706167	RIKEN cDNA 1110014K08 gene | predicted gene, EG664849	BC116983	1110014K08Rik|EG664849	NM_176902|NR_003376
10382838	2.05382	up	-0.608005	-0.607456	-0.888664	0.0491176	0.179037	0.782649	RIKEN cDNA 1810032O08 gene	BC055707	1810032O08Rik
10382844	3.21628	up	-0.124495	-0.554876	-0.239553	1.13658	0.937414	2.06325		AJ543402|AJ543401
10382888	2.00181	up	-0.120195	0.0186806	-0.106796	1.15134	0.814396	0.829875	RIKEN cDNA 2810008D09 gene	AK171830	2810008D09Rik
10382890	2.15804	down	0.0529156	0.194463	-0.0454216	-0.965547	-0.969871	-1.19179	SEC14-like 1 (S. cerevisiae)	AK172947	Sec14l1	NM_028777
10382998	4.12453	up	-0.506426	-0.518113	-0.617601	1.31405	1.66979	1.50671	baculoviral IAP repeat-containing 5	BC004702	Birc5	NM_001012273|NM_009689	BC004702 // GenMAPP // Apoptosis
10383055	2.18456	up	-0.572115	-0.29246	-0.436785	0.738247	0.523867	0.818562	chromobox homolog 2 (Drosophila Pc class)	BC035199	Cbx2	NM_007623
10383088	2.87886	down	1.19867	0.542363	1.31656	-0.207493	-0.552069	-0.759347	glucosidase, alpha, acid	BC010210	Gaa	NM_008064
10383313	2.0998	up	-0.28922	-0.183712	-0.268392	0.556915	0.949098	0.963417	BAH domain and coiled-coil containing 1	AB257855	Bahcc1	NM_198423
10383564	3.05338	down	0.575862	0.117603	0.584328	-0.834905	-1.14907	-1.56946	fructosamine 3 kinase	BC054374	Fn3k	NM_001038699|NM_022014
10383717	3.55572	down	0.101135	0.0324526	0.100615	-1.37758	-1.48162	-2.39702	phosphatidylinositol (4,5) bisphosphate 5-phosphatase, A	BC131634	Pib5pa	NM_172439
10383756	2.01967	up	-0.37139	-0.365469	-0.400534	0.861757	0.292502	0.750707	interferon induced transmembrane protein 2	BC084679	Ifitm2	NM_030694|XR_030977
10383891	3.48182	down	1.27612	0.759679	1.469	-0.0410948	-0.844348	-1.00928	calcium binding protein 7	BC104356	Cabp7	NM_138948
10383920	4.14175	down	1.40973	0.489549	1.50335	-0.320762	-1.25683	-1.17051	neurofilament, heavy polypeptide	M35131	Nefh	NM_010904
10384064	2.53991	down	-0.144857	-0.0184498	0.0184498	-1.05718	-1.03202	-2.08998	calcium/calmodulin-dependent protein kinase II, beta	BC080273	Camk2b	NM_007595	NM_007595 // GenMAPP // Calcium_regulation_in_cardiac_cells /// NM_007595 // GenMAPP // Smooth_muscle_contraction
10384100	2.19129	up	-0.275368	-0.301453	-0.0282221	1.10793	0.767668	0.914702	ribosomal protein S15a	BC081428	Rps15a
10384145	2.42825	up	-0.156766	-0.18486	-0.027606	1.02268	1.27419	1.17365	H2A histone family, member V	BC028539	H2afv
10384373	6.84079	up	-0.572102	-1.121	-1.08855	1.33884	1.9802	2.22179	fidgetin-like 1	BC051942	Fignl1	NM_021891
10384398	2.57266	down	0.598372	0.077765	0.700251	-0.853733	-0.863607	-0.996047	growth factor receptor bound protein 10	BC053842	Grb10	NM_010345
10384486	2.05812	up	-0.154736	-0.178481	-0.0425944	0.734057	0.848395	1.16572	Ewing's tumor-associated antigen 1	BC028916	Etaa1	NM_026576
10384504	2.29497	up	-0.869085	-0.675401	-1.05601	0.221533	0.594912	0.178485	Meis homeobox 1	U33629	Meis1	NM_010789
10384529	2.07852	up	-0.178465	-0.434996	-0.0854311	0.762873	0.915803	0.789099	centrosomal protein 68	BC027174	Cep68	NM_172260
10384603	2.4484	down	0.312361	0.159084	0.243727	-0.982429	-1.01394	-1.16398	malate dehydrogenase 1, NAD (soluble)	M29462	Mdh1	NM_008618	NM_008618 // GenMAPP // Glycolysis_and_Gluconeogenesis /// NM_008618 // GenMAPP // Krebs-TCA_Cycle /// M29462 // GenMAPP // Glycolysis_and_Gluconeogenesis /// M29462 // GenMAPP // Krebs-TCA_Cycle
10384797	2.5736	down	1.43313	0.537982	1.24995	-0.302361	-0.189097	-0.378844	coiled-coil domain containing 85A	AK173298	Ccdc85a	NM_181577
10385034	2.53441	up	-0.128791	-0.214276	-0.0242672	1.22993	1.25919	1.16848	ribosomal protein SA | similar to 37kDa oncofetal antigen	J02870	Rpsa|LOC100045332	XR_033772|XR_032197	J02870 // GenMAPP // Ribosomal_Proteins
10385096	3.28404	down	1.15466	1.04817	1.12206	-0.432379	-0.527353	-0.861794	Kv channel-interacting protein 1	AY171234	Kcnip1	NM_027398
10385248	4.65102	up	-0.429534	-0.42554	-0.544965	1.56059	1.60856	2.08345	hyaluronan mediated motility receptor (RHAMM)	AF031932	Hmmr	NM_013552
10385283	4.30277	down	0.567164	0.532823	0.479086	-0.957395	-1.22015	-2.55918	gamma-aminobutyric acid (GABA-A) receptor, subunit gamma 2	M62374	Gabrg2	NM_008073|NM_177408
10385297	4.60765	down	0.802486	0.943504	0.754811	-0.722858	-0.858041	-2.5304	gamma-aminobutyric acid (GABA-A) receptor, subunit alpha 1	M63436	Gabra1	NM_010250
10385310	5.52056	down	-0.0187092	0.639097	-0.0128059	-1.57723	-1.33061	-3.87902	gamma-aminobutyric acid (GABA-A) receptor, subunit alpha 6	BC145702	Gabra6	NM_001099641|NM_008068
10385391	3.07632	down	0.257315	0.317497	0.307974	-0.934679	-1.06452	-1.98163	cytoplasmic FMR1 interacting protein 2	AF334144	Cyfip2	NM_133769
10385495	2.40287	up	-0.371577	-0.793056	-0.392111	0.652706	0.799985	0.78484	CDK2 (cyclin-dependent kinase 2)-associated protein 1	BC083075	Cdk2ap1	NM_013812
10385557	2.39405	up	-0.510926	-0.701967	-0.750144	0.557807	0.474804	0.782707	CCR4-NOT transcription complex, subunit 6 | similar to CCR4-NOT transcription complex, subunit 6	BC062950	Cnot6|LOC100046343	NM_212484
10385686	2.33822	up	-0.446603	-0.688922	-0.697628	0.446604	0.670427	0.726042	heterogeneous nuclear ribonucleoprotein A/B	BC043069	Hnrpab	NM_001048061|NM_010448	BC043069 // GenMAPP // mRNA_processing_binding_Reactome
10385893	2.43451	down	-0.0331945	0.30165	-0.0296164	-1.06868	-0.852558	-1.69082	solute carrier family 22 (organic cation transporter), member 4	BC010590	Slc22a4	NM_019687
10385966	2.1525	down	0.268499	-0.0742846	0.321651	-1.15585	-1.21118	-0.435146	annexin A6	BC005595	Anxa6	NM_013472|NM_001110211	NM_013472 // GenMAPP // Prostaglandin_synthesis_regulation /// NM_001110211 // GenMAPP // Prostaglandin_synthesis_regulation /// BC005595 // GenMAPP // Prostaglandin_synthesis_regulation
10386033	3.26388	down	-0.661291	0.233151	-0.611273	-1.78556	-1.31349	-3.06012	FAT tumor suppressor homolog 2 (Drosophila)	AK173031	Fat2	NM_001029988
10386076	5.35388	down	3.73615	0.996647	4.07546	1.32673	-0.140738	0.360512	glycine receptor, alpha 1 subunit	BC131949	Glra1	NM_020492
10386093	3.20461	up	-0.123656	-0.558145	-0.241027	1.12907	0.930324	2.05822		AJ543402|AJ543401
10386236	2.91254	up	-0.196672	-0.0874763	-0.0379043	1.63628	1.35734	1.31117	histone cluster 3, H2bb	BC107301	Hist3h2bb	NM_206882
10386388	2.49301	down	0.456235	0.107573	0.458529	-0.727282	-0.873242	-1.3308	RIKEN cDNA 1110031B06 gene	BC029025	1110031B06Rik
10386473	2.81107	up	-0.532937	-0.596261	-0.153478	1.00301	1.22436	0.963303	sterol regulatory element binding transcription factor 1	BC056922	Srebf1	NM_011480
10386604	3.56071	up	-0.360852	-0.37985	-0.638698	1.08225	1.36331	1.67154	serine hydroxymethyltransferase 1 (soluble)	BC026055	Shmt1	NM_009171
10386705	2.66151	down	-0.181475	0.669584	-0.172668	-1.10604	-0.828655	-1.9866	zinc finger protein 179	BC037118	Zfp179	NM_009548
10386723	2.59147	up	-0.855287	-0.73116	-0.905737	0.561618	0.485436	0.582072	mitogen-activated protein kinase 7	BC058096	Mapk7	NM_011841
10386909	2.53142	up	-0.450152	-0.542411	-0.475224	0.779426	0.89075	0.881881	proline-rich polypeptide 6	BC038868	Prr6
10386965	2.76872	down	0.308047	0.0612326	0.348753	-0.987291	-1.02495	-1.67738		BC059911	AU040829	NM_175003|NM_001099288
10387100	5.40597	down	1.19275	1.27831	1.1452	-0.922567	-0.599211	-2.16563	gene model 879, (NCBI)		Gm879	NM_001034874
10387222	2.06743	up	-0.147717	-0.171584	-0.233681	0.608185	0.914199	1.06814	phosphoribosylformylglycinamidine synthase (FGAR amidotransferase)	BC114997	Pfas
10387505	3.1403	down	0.531521	0.40676	0.421196	-0.861035	-0.921541	-1.81066	ATPase, Na+/K+ transporting, beta 2 polypeptide	BC042467	Atp1b2	NM_013415	NM_013415 // GenMAPP // Calcium_regulation_in_cardiac_cells /// BC042467 // GenMAPP // Calcium_regulation_in_cardiac_cells
10387536	4.24694	up	-0.924375	-1.26442	-0.594095	0.917997	1.45253	1.10585	CD68 antigen	BC021637	Cd68	NM_009853
10387638	2.36183	down	0.856091	0.669145	1.08494	-0.184	-0.315874	-0.609672	fibroblast growth factor 11	BC066859	Fgf11	NM_010198
10387723	2.39223	up	-0.48512	-0.632957	-0.389857	0.641006	0.678907	0.947221	RIKEN cDNA 2810408A11 gene	BC069874|BC051546	2810408A11Rik
10387944	2.04861	down	0.109112	0.223895	0.0931759	-0.643718	-0.630707	-1.40332	calmodulin binding transcription activator 2	BC049133	Camta2	NM_178116
10388109	2.39622	down	0.104406	0.313226	0.0570164	-0.872677	-0.819544	-1.6154	PITPNM family member 3	BC112411	Pitpnm3	NM_001024927|NM_001081641
10388160	2.21951	down	0.672372	0.876394	0.577113	-0.467021	-0.319168	-0.538663	solute carrier family 13 (sodium-dependent citrate transporter), member 5	AY368893	Slc13a5	NM_001004148
10388254	3.2189	down	1.50275	0.713277	1.82401	-0.203723	-0.3109	-0.505036	aspartoacylase	BC024934	Aspa	NM_023113
10388310	2.57287	down	0.651042	0.684643	0.669019	-0.473688	-0.432075	-1.17968	GTPase activating RANGAP domain-like 4	BC107388	Garnl4	NM_001015046
10388465	3.156	down	0.934242	0.995957	0.876833	-0.617285	-0.699608	-0.850366	double C2, beta	BC067030	Doc2b	NM_007873
10388545	2.06093	down	0.895967	0.539402	0.887006	-0.022418	-0.177718	-0.60738	active BCR-related gene	BC058708	Abr	NM_198895|NM_198018|NM_198894
10388749	2.76377	up	-0.734622	-0.291523	-0.776876	0.797345	0.879374	0.920171	Tnf receptor associated factor 4	AF233449	Traf4	NM_009423
10388954	3.42458	down	1.43136	0.845917	1.73603	-0.193895	-0.368512	-0.752065	oligodendrocyte myelin glycoprotein	BC024757	Omg	NM_019409
10389022	2.10059	down	0.938068	0.22543	1.17063	-0.353761	-0.128356	-0.396147	myosin ID		Myo1d	NM_177390
10389025	2.86408	down	1.34172	0.430482	1.52317	-0.155521	-0.469863	-0.633459	myosin ID		Myo1d	NM_177390
10389047	2.42065	down	0.498631	0.33863	0.516066	-0.590317	-0.71528	-1.16727	amiloride-sensitive cation channel 1, neuronal (degenerin)	AF348465	Accn1	NM_001034013|NM_007384
10389134	2.60808	up	-0.289768	-0.191929	-0.0337043	1.19775	0.702929	1.73289	schlafen 9	AY261800|AY261799	Slfn9	NM_172796
10389162	2.14847	up	-0.191504	-0.252448	-0.195493	0.763589	0.856181	1.05071	ribosomal protein L12	L04280	Rpl12	NM_009076|XM_621465|XR_034852	NM_009076 // GenMAPP // Ribosomal_Proteins /// NM_009076 // GenMAPP // mRNA_processing_binding_Reactome /// L04280 // GenMAPP // Ribosomal_Proteins /// L04280 // GenMAPP // mRNA_processing_binding_Reactome /// L04280 // GenMAPP // Ribosomal_Proteins /// L
10389395	3.66533	up	-0.218127	-0.395336	-0.475224	1.20694	1.34316	1.98304	BRCA1 interacting protein C-terminal helicase 1	BC094252	Brip1	NM_178309
10389507	2.00554	down	0.418928	0.172267	0.334801	-0.72365	-0.618792	-0.74353	transmembrane protein 49	BC004013	Tmem49	NM_029478
10389606	3.32241	up	-0.31758	-0.414013	-0.392174	1.17826	1.59754	1.29713	proline rich 11	BC023918	Prr11	NM_175563
10389674	2.33711	down	0.60555	0.447738	0.787357	-0.290389	-0.580049	-0.963103	dynein light chain LC8-type 2	BC040822	Dynll2	NM_026556
10389738	2.25665	down	0.00261211	0.0204954	-0.00261116	-1.06562	-1.11107	-1.32536	diacylglycerol kinase, epsilon	AF136744	Dgke	NM_019505
10389786	2.76807	down	0.960125	0.756837	0.845724	-0.407007	-0.574247	-0.862703	hepatic leukemia factor	BC058705	Hlf	NM_172563
10389816	2.02769	up	-0.00441933	-0.189095	0.00441933	0.86683	0.840825	1.16277	target of myb1-like 1 (chicken)	AF395837	Tom1l1	NM_028011
10389929	4.46669	down	0.897211	1.15823	0.739307	-0.752968	-0.781844	-2.14806	calcium channel, voltage-dependent, T type, alpha 1G subunit	BC057399	Cacna1g	NM_009783|NM_001112813
10390032	2.07327	down	1.07461	0.656321	1.25917	-0.0305619	0.0182047	-0.153267	acyl-CoA synthetase family member 2	BC063269	Acsf2	NM_153807
10390050	2.13047	up	-0.309669	-0.18185	-0.354858	0.599811	0.640189	1.18714	essential meiotic endonuclease 1 homolog 1 (S. pombe)	BC089459	Eme1	NM_177752
10390072	6.34717	up	-0.619749	-0.714646	-0.712499	1.74853	1.97462	2.2283
10390103	3.57071	down	0.499056	0.83307	0.569727	-0.855353	-1.03571	-1.71572	pyruvate dehydrogenase kinase, isoenzyme 2	AF267660	Pdk2	NM_133667	AF267660 // GenMAPP // Krebs-TCA_Cycle
10390117	2.4284	down	0.0716934	0.0695419	0.119981	-1.20506	-1.01257	-1.36118	integrin alpha 3	BC053031	Itga3	NM_013565	NM_013565 // GenMAPP // Integrin-mediated_cell_adhesion_KEGG /// BC053031 // GenMAPP // Integrin-mediated_cell_adhesion_KEGG
10390283	2.01298	up	-0.27594	-0.439691	-0.120228	0.520382	0.744146	0.927604	CDK5 regulatory subunit associated protein 3	BC002318	Cdk5rap3	NM_030248
10390299	2.15614	down	0.370142	0.126975	0.492924	-0.400491	-0.915037	-1.01979	pyridoxine 5'-phosphate oxidase	BC026564	Pnpo	NM_134021
10390519	3.53415	down	0.967571	1.00036	0.983381	-0.666289	-0.745379	-1.10111	plexin domain containing 1	AF378760	Plxdc1	NM_028199
10390560	2.41264	down	1.07516	0.237663	0.969893	-0.237663	-0.420517	-0.870952	SH3 and cysteine rich domain 2	BC024864	Stac2	NM_146028
10390691	3.39314	down	0.293308	0.484826	0.63635	-1.08059	-1.08635	-1.70644	nuclear receptor subfamily 1, group D, member 1 | thyroid hormone receptor alpha	BC008989|BC046795	Nr1d1|Thra	NM_145434	BC046795 // GenMAPP // Nuclear_Receptors
10390707	17.6395	up	-0.99569	-2.1694	-2.18061	2.26246	2.28807	2.526	topoisomerase (DNA) II alpha	D12513	Top2a	NM_011623
10390768	2.01631	up	-0.396645	-0.664971	-0.727054	0.327674	0.402441	0.516365	SWI/SNF related, matrix associated, actin dependent regulator of chromatin, subfamily e, member 1	BC047141	Smarce1	NM_020618
10390780	2.85413	down	0.613255	0.401669	0.77321	-0.756851	-0.846821	-1.14735	keratin 222	BC079890	Krt222	NM_172946
10391084	2.15977	down	1.18734	0.290992	1.19752	-0.122205	-0.342294	-0.19228	huntingtin-associated protein 1	BC034089	Hap1	NM_010404
10391103	2.28105	down	0.0867815	0.217663	0.0174751	-0.77089	-1.00289	-1.47338	junction plakoglobin	BC040757	Jup	NM_010593
10391196	2.34189	down	0.298915	1.22052	0.644958	-0.507374	-0.35645	-0.654807	zinc finger protein 385C	BC116726	Zfp385c	NM_177790
10391286	2.05044	down	0.372767	0.47988	0.421177	-0.375876	-0.414474	-1.04363	signal transducer and activator of transcription 5B	BC024319	Stat5b	NM_001113563|NM_011489
10391461	5.94606	up	-0.564465	-0.792144	-0.905351	1.44704	1.8887	2.11809	breast cancer 1	U36475	Brca1	NM_009764	U36475 // GenMAPP // mRNA_processing_binding_Reactome
10391488	2.68177	up	-0.495354	0.197034	0.239841	1.87993	1.58855	0.742603	U2 small nuclear RNA		Rnu2	NR_004414	NR_004414 // GenMAPP // mRNA_processing_binding_Reactome /// NR_004414 // GenMAPP // mRNA_processing_binding_Reactome /// NR_004414 // GenMAPP // mRNA_processing_binding_Reactome /// NR_004414 // GenMAPP // mRNA_processing_binding_Reactome /// NR_004414 /
10391513	2.28286	down	0.177496	0.0153341	0.506502	-0.758164	-0.790323	-1.3247	dual specificity phosphatase 3 (vaccinia virus phosphatase VH1-related)	AF280809	Dusp3	NM_028207
10391762	3.39001	up	-0.487113	-0.56711	-0.83473	1.20391	0.966045	1.22496	gap junction protein, gamma 1	BC050840	Gjc1	NM_008122	BC050840 // GenMAPP // Calcium_regulation_in_cardiac_cells
10391811	5.36689	up	-0.790485	-1.04175	-0.98555	1.26039	1.39768	1.79641	RIKEN cDNA 3000004C01 gene	BC057614	3000004C01Rik
10391828	4.43858	up	-0.523125	-0.976872	-0.403766	1.75863	1.45527	1.33263	complement component 1, q subcomponent-like 1	BC118980	C1ql1	NM_011795
10391831	2.75448	up	-0.259143	-0.463885	-0.183016	1.06196	1.27805	1.13929	dephospho-CoA kinase domain containing	BC045193	Dcakd	NM_026551
10391963	3.29867	down	0.483308	0.0965395	0.489423	-1.02654	-1.30496	-1.76489	N-ethylmaleimide sensitive fusion protein	BC006627	Nsf	NM_008740
10391985	3.0746	up	-0.755801	-1.01127	-0.905721	0.427261	0.406381	1.35476
10392056	2.61979	down	0.943476	0.390341	1.16954	-0.353962	-0.650451	-0.660588	cytochrome b-561	BC006732	Cyb561	NM_007805
10392098	2.05884	up	-0.233776	-0.730753	-0.516074	0.278154	0.497004	0.869724	FtsJ homolog 3 (E. coli)	BC012281	Ftsj3	NM_025310
10392207	2.61285	down	0.883569	0.374605	0.93702	-0.44541	-0.534252	-0.982019	testis expressed gene 2	BC057406	Tex2	NM_198292
10392284	4.56191	up	-0.49475	-1.37988	-0.717915	1.11397	1.2639	1.59851	karyopherin (importin) alpha 2 | similar to nuclear pore-targeting complex component of 58 kDa	D55720	Kpna2|LOC100039592|LOC100043906	NM_010655
10392388	2.30548	down	0.598285	0.441614	0.630847	-0.497636	-0.460709	-0.986111	protein kinase C, alpha	BC096493	Prkca	NM_011101
10392464	2.44494	down	0.969116	0.610701	0.639974	-0.376907	-0.583568	-0.689125		BC029169|BC023310	BC029169
10392642	2.07654	down	0.496223	0.162562	0.349757	-0.774363	-0.537836	-0.841795	ATP-binding cassette, sub-family A (ABC1), member 5	AF491842	Abca5	NM_147219
10392863	3.00008	down	-0.454359	0.280652	-0.368902	-1.56445	-1.3017	-2.43146	glutamate receptor, ionotropic, NMDA2C (epsilon 3)	D10694	Grin2c	NM_010350
10392894	2.34103	down	0.296116	0.476331	0.375053	-0.795484	-0.810881	-0.927571	fatty acid desaturase domain family, member 6	BC132041|AB087503	Fads6	NM_178035
10392943	4.09443	up	-0.762187	-1.40516	-0.8894	1.05462	0.947496	1.04213	hematological and neurological expressed sequence 1	BC003758	Hn1	NM_008258
10393098	2.02181	down	0.312502	0.163967	0.414986	-0.339328	-0.622928	-1.19323	WW domain binding protein 2	U40826	Wbp2	NM_016852
10393364	2.12439	down	0.624818	0.140135	0.854384	-0.0311365	-0.621737	-0.988936	cytoglobin	BC055040	Cygb	NM_030206
10393431	2.62614	up	-0.577424	-0.668981	-0.487337	0.982833	0.433433	1.02883	thymidine kinase 1	M11945	Tk1	NM_009387
10393449	2.41854	up	-0.854886	-0.287381	-0.867318	0.576433	0.653561	0.582835	suppressor of cytokine signaling 3	BC052031	Socs3	NM_007707
10393628	2.64107	up	-0.794988	-0.601834	-0.693569	0.544271	0.781667	0.787036	TBC1 domain family, member 16	BC057634	Tbc1d16	NM_172443
10393662	2.90861	down	-0.49677	-0.126151	-0.457329	-1.82363	-1.69575	-2.18186	neuronal pentraxin 1	BC093479	Nptx1	NM_008730
10393844	2.23814	up	-0.427347	-0.643399	-0.299095	0.581231	0.674444	0.861377	THO complex 4	U89876	Thoc4	NM_011568	NM_011568 // GenMAPP // mRNA_processing_binding_Reactome /// U89876 // GenMAPP // mRNA_processing_binding_Reactome
10393887	2.25016	up	-0.206421	-0.206965	-0.282191	0.951545	0.793367	1.06959	pyrroline-5-carboxylate reductase 1	BC006727	Pycr1	NM_144795
10394245	2.40216	down	0.64099	0.320958	0.672488	-0.48497	-0.734823	-0.938764	rab and DnaJ domain containing	BC051140	Rbj	NM_153082
10394591	2.06365	up	-0.267254	-0.477216	-0.296107	0.615047	0.698686	0.781285	ribosomal protein L15	BC079842|BC100335|BC091735	Rpl15	XM_912278|XM_001480997|XR_034867|XR_034166	BC079842 // GenMAPP // Ribosomal_Proteins
10394674	2.27455	up	-0.254769	-0.613548	-0.499619	0.651348	0.871689	0.665771	similar to suppressor of cytokine signalling-2		LOC100043256|LOC100045314
10394685	4.92391	down	1.4333	1.08188	1.50878	-0.47181	-1.11792	-1.28572	neurotensin receptor 2	AB041827	Ntsr2	NM_008747	NM_008747 // GenMAPP // GPCRDB_Class_A_Rhodopsin-like /// NM_008747 // GenMAPP // Peptide_GPCRs /// AB041827 // GenMAPP // GPCRDB_Class_A_Rhodopsin-like /// AB041827 // GenMAPP // Peptide_GPCRs
10394731	2.4125	up	-0.156819	-0.431355	-0.122135	1.16823	0.971955	0.961093
10394770	2.19005	up	-0.196713	-0.578244	-0.358881	0.605484	0.705521	0.948049	ornithine decarboxylase, structural 1	BC083122	Odc1	NM_013614
10394778	3.17165	down	0.276285	0.510602	0.297304	-0.988132	-1.17721	-1.74617	hippocalcin-like 1	AF085192	Hpcal1	NM_016677
10394798	2.3687	down	0.347255	0.357673	0.356873	-0.921371	-0.892985	-0.856132	similar to neural visinin-like Ca2+-binding protein type 3		LOC668539	XR_034692
10394805	2.03158	down	0.520597	0.374107	0.581155	-0.160556	-0.733553	-0.697843	RIKEN cDNA 2410018L13 gene	BC063063	2410018L13Rik	XR_035702
10394812	2.81444	down	0.153797	0.470104	0.272203	-0.774288	-1.19479	-1.61337		BC030401	EG245297	XR_035629|XR_035702
10394823	2.12607	down	0.195024	0.294383	0.269174	-0.614662	-0.888932	-1.00239	similar to neural visinin-like Ca2+-binding protein type 3		LOC546752	XR_035702|XR_034054|XR_035629|XR_030869
10394843	3.45812	down	0.331092	0.482539	0.575437	-0.829522	-1.35418	-1.79719	similar to development and differentiation enhancing factor 2	AK220058	LOC668698	XR_033730|XR_035702|XM_001478806
10394978	6.95436	up	-0.700641	-1.16403	-1.05781	1.31728	1.69297	2.46102	ribonucleotide reductase M2	BC085136	Rrm2	NM_009104
10395058	2.11121	down	0.517134	0.226168	0.508787	-0.607102	-0.498258	-0.876752	acireductone dioxygenase 1	BC005695	Adi1	NM_134052
10395275	3.27268	up	0.369973	-0.301588	0.0879755	1.88632	1.41329	1.98818	hypothetical protein LOC100043775 | hypothetical protein LOC100043821	AK145655	LOC100043775|LOC100043821	XM_001480931|XM_001481017
10395287	2.05726	down	0.491532	0.324881	0.49142	-0.559478	-0.32488	-0.929981	ataxin 7-like 1	BC017546	Atxn7l1	NM_001033436|NM_028139
10395389	2.21508	down	1.26637	1.1505	0.838183	0.0287647	-0.0313768	-0.184415	sclerostin domain containing 1	AY255635	Sostdc1	NM_025312
10395457	3.42276	down	0.00689888	0.376713	-0.171856	-1.51074	-1.24669	-2.35631	ets variant gene 1	BC005645	Etv1	NM_007960
10395612	3.93436	up	-0.601311	-1.02913	-0.77145	0.972914	1.24736	1.30622	RIKEN cDNA 6030408C04 gene	AK129332	6030408C04Rik	NM_001015099
10395692	2.54268	down	1.08192	1.08747	0.964709	-0.258571	-0.191694	-0.454694	Rho GTPase activating protein 5	BC009135	Arhgap5	NM_009706
10395908	2.40736	up	-0.158929	0.0266314	0.0246902	1.64607	1.3393	0.709371
10395922	2.09777	up	-0.282088	-0.606641	-0.349416	0.491271	0.453182	1.02396	ribosomal protein S2	AF283559|AK211283	Rps2	NM_008503|XR_031707|XM_902301|XR_031857	NM_008503 // GenMAPP // Ribosomal_Proteins /// AF283559 // GenMAPP // Ribosomal_Proteins /// AF283559 // GenMAPP // Ribosomal_Proteins /// AF283559 // GenMAPP // Ribosomal_Proteins /// AF283559 // GenMAPP // Ribosomal_Proteins /// AF283559 // GenMAPP // R
10395961	2.33694	down	0.792806	-0.00438261	0.880085	-0.560329	-0.689783	-0.755241	leucine rich repeat and fibronectin type III domain containing 5	AK220546	Lrfn5	NM_178714
10396079	2.07373	down	0.659074	0.2493	0.371041	-0.442366	-0.679825	-0.755074	kelch domain containing 1	AY238938	Klhdc1	NM_178253
10396485	3.22623	up	-0.195911	-0.312083	-0.573275	1.17447	1.29126	1.52255	synaptic nuclear envelope 2		Syne2	NM_001005510
10396511	2.70848	up	-0.0676918	-0.161398	-0.281554	1.11663	1.29715	1.38803	synaptic nuclear envelope 2	BC082586	Syne2	NM_001005510
10396606	2.95442	up	-0.0892591	-0.231658	-0.424862	1.10516	1.33009	1.50761	synaptic nuclear envelope 2		Syne2	NM_001005510
10396608	3.1617	up	-0.208872	-0.212754	-0.503131	1.19018	1.27021	1.59696	synaptic nuclear envelope 2		Syne2	NM_001005510
10396645	2.62508	up	-0.327953	-0.860318	-0.476074	0.54583	0.868576	1.09834	zinc finger and BTB domain containing 1	AY611626	Zbtb1	NM_178744
10396800	2.0248	down	1.06006	0.0758214	1.14908	-0.0758214	-0.330317	-0.362239	pleckstrin homology domain containing, family H (with MyTH4 domain) member 1	AK122464|BC028900	Plekhh1
10396849	2.2545	up	-0.311538	-0.203501	-0.453508	0.557258	1.00148	0.991138	RAD51-like 1 (S. cerevisiae)	U92068	Rad51l1	NM_009014
10396905	3.98969	down	1.1468	0.96468	0.862637	-0.743591	-0.942077	-1.32905	RIKEN cDNA 3830431G21 gene	AK028383|AK082841	3830431G21Rik	XM_905281
10396936	2.33982	up	-0.390581	-0.914397	-0.480402	0.212863	0.0836649	1.59729	SPARC related modular calcium binding 1	BC031804	Smoc1	NM_022316
10396952	2.41166	down	0.570142	0.0580587	0.564606	-0.495337	-0.851906	-1.27003	tetratricopeptide repeat domain 9	AK172918	Ttc9	NM_001033149
10397002	2.11149	down	0.315741	0.0473576	0.289214	-0.883503	-0.811003	-0.887966	signal-induced proliferation-associated 1 like 1	BC058681	Sipa1l1	NM_172579
10397030	3.31433	down	1.64254	0.481842	1.71702	-0.173818	-0.650804	-0.520124	regulator of G-protein signaling 6	BC125029	Rgs6	NM_015812	NM_015812 // GenMAPP // Calcium_regulation_in_cardiac_cells /// NM_015812 // GenMAPP // Smooth_muscle_contraction /// BC125029 // GenMAPP // Calcium_regulation_in_cardiac_cells /// BC125029 // GenMAPP // Smooth_muscle_contraction
10397081	2.2205	up	-1.13894	-0.572457	-1.53867	-0.0253859	0.310805	-0.0828447	RNA binding motif protein 25		Rbm25	NM_027349	NM_027349 // GenMAPP // mRNA_processing_binding_Reactome
10397377	2.43372	down	0.814052	0.741776	0.662465	-0.436672	-0.40913	-0.785401	tubulin tyrosine ligase-like family, member 5	BC035276	Ttll5	NM_001081423
10397450	2.08835	up	-0.563318	-0.628327	-0.576585	0.50197	0.351888	0.564998	vasohibin 1	AB284948	Vash1	NM_177354
10397482	3.54869	down	0.301765	0.752716	0.494875	-1.00172	-1.00788	-1.9229	transmembrane protein 63c	BC056936	Tmem63c	NM_172583
10397575	3.99793	down	0.33149	0.229179	0.364372	-1.42623	-1.36709	-2.2794	neurexin III	AK129205	Nrxn3	NM_172544
10397752	2.06356	down	0.0672693	0.1357	0.0762758	-0.853181	-0.791433	-1.21154	calmodulin 1 | calmodulin 2 | calmodulin 3	BC054805	Calm1|Calm2|Calm3	NM_009790
10397882	2.52474	down	0.803975	0.0872211	1.01779	-0.411901	-1.05446	-0.63307	chromogranin A	M64278	Chga	NM_007693
10397984	3.68069	down	1.10857	0.89706	1.14381	-0.64552	-0.526286	-1.31867	RIKEN cDNA 8430415E04 gene	BC113754	8430415E04Rik	NM_028980
10398124	2.44178	down	0.612565	0.466559	0.44783	-0.838985	-0.66705	-0.830815	RIKEN cDNA 4933433P14 gene	BC031494	4933433P14Rik	NM_178613
10398173	2.1	up	-0.457078	-0.600569	-0.599806	0.2005	0.670596	0.682612	vaccinia related kinase 1	BC051072	Vrk1	NM_011705|NM_001029843|NM_001029844
10398224	2.48674	down	0.983667	0.553092	0.890616	-0.326197	-0.440458	-0.748743	cytochrome P450, family 46, subfamily a, polypeptide 1	BC018307	Cyp46a1	NM_010010
10398326	4.06929	down	0.0130711	0.131976	-0.0915728	-1.52631	-1.51677	-2.97778	maternally expressed 3	BC048191	Meg3	NR_003633
10398354	3.01489	down	0.243721	-0.154129	0.0911832	-1.30965	-1.53543	-1.75045
10398356	2.25667	down	0.515317	-0.173759	0.097825	-0.89246	-1.0132	-1.17755		AK049674
10398360	3.74278	down	0.433862	-0.0850668	-0.0238633	-1.74839	-1.49637	-2.14264		AB076245
10398362	4.09326	down	0.547129	0.0273914	0.0938797	-1.70862	-1.76923	-1.9535	RNA imprinted and accumulated in nucleus	AF357355|AB076245	Rian
10398364	3.68219	down	0.439095	0.0360651	0.404305	-1.5477	-1.61208	-1.60245		DQ267102
10398366	2.90016	down	0.347486	0.000514984	0.049777	-1.19414	-1.41447	-1.602
10398418	2.16791	down	-0.0537996	-0.157814	-0.321486	-1.32409	-1.00156	-1.55637
10398420	2.8867	down	-0.128785	-0.392252	-0.0274444	-1.5196	-1.72042	-1.89672
10398599	2.75943	up	-0.158526	-0.450036	-0.0154243	1.36477	1.21645	1.18791	ribosomal protein S19	BC086938	Rps19	XM_140295|XR_033812|XR_033626|XR_032718|XR_034853|XR_031153	BC086938 // GenMAPP // Ribosomal_Proteins
10398859	2.42391	down	0.78299	-0.037735	0.920776	-0.396885	-0.656954	-1.11213	adenylosuccinate synthetase like 1	M74495	Adssl1	NM_007421
10398874	2.36114	up	-0.0945787	-0.326817	-0.226345	0.662041	1.13205	1.27662	SIVA1, apoptosis-inducing factor	BC012279	Siva1	NM_013929
10398885	2.19885	down	0.626954	0.223855	0.895165	-0.208202	-0.589291	-0.866787		BC050077	AW555464	NM_001024602
10399011	2.48691	up	-0.493034	-0.357756	-0.45252	0.87479	0.698966	1.06599	RIKEN cDNA 4930427A07 gene	AK220305	4930427A07Rik	NM_134041
10399087	6.1667	up	-0.647139	-1.42087	-0.932696	1.2416	1.64878	1.9824	non-SMC condensin II complex, subunit G2	BC076631	Ncapg2	NM_133762
10399148	2.27844	down	0.411328	-0.348902	0.348901	-1.02152	-1.11835	-1.01294	Rap guanine nucleotide exchange factor (GEF) 5	BC046627	Rapgef5	NM_175930
10399178	5.80711	up	-0.553687	-0.80078	-1.06239	1.41222	1.67913	2.10526	cell division cycle associated 7 like	BC006933	Cdca7l	NM_146040
10399254	2.12168	up	-0.768936	-0.767526	-0.497406	0.266737	0.393211	0.561807	centromere protein O	BC023148	Cenpo	NM_134046
10399391	5.16222	up	-0.502327	-0.979531	-0.591087	1.43694	1.59404	2.00006	Gen homolog 1, endonuclease (Drosophila)	BC090653	Gen1	NM_177331
10399407	5.44628	down	0.394664	0.251852	0.377474	-1.38944	-1.96655	-2.95583	visinin-like 1	AY101375	Vsnl1	NM_012038
10399419	2.0076	up	-0.60461	-0.660341	-0.275311	0.817356	0.383479	0.275311	tubulin, beta 2b | tubulin, beta 2a, pseudogene 2		Tubb2b|Tubb2a-ps2	NM_023716|NR_003964
10399421	9.4001	up	-0.930317	-1.77648	-1.57257	1.80619	1.77559	1.83689	v-myc myelocytomatosis viral related oncogene, neuroblastoma derived (avian)	BC005453	Mycn	NM_008709
10399428	11.1814	up	0.181302	-0.167778	-0.0252223	3.72801	4.23522	2.47414		X04239
10399465	2.79448	down	0.34068	0.0633087	0.27066	-1.03405	-1.11795	-1.62109		BC005488	AW125753	NM_029007
10399671	2.32236	down	0.450102	0.515342	0.562778	-0.310828	-0.827707	-0.980012	similar to development and differentiation enhancing factor 2		LOC668698	XM_001478806|XR_035702
10399722	2.05572	down	1.06204	0.213224	1.11008	0.0405126	-0.403888	-0.370216			EG636791
10399725	11.2131	up	-0.853541	-2.58212	-1.58074	1.86113	1.79011	1.7937	SRY-box containing gene 11	AF009414	Sox11	NM_009234
10399892	3.32659	down	0.614308	0.980421	0.56294	-0.788391	-0.701268	-1.5548	G protein-coupled receptor 22	BC089509	Gpr22	NM_175191
10400023	2.18193	down	0.289817	0.101982	0.0410528	-0.937538	-1.02084	-0.985586	tetraspanin 13	BC018317	Tspan13	NM_025359
10400030	2.25126	up	-0.447344	-0.664569	-0.595875	0.447345	0.509332	0.847724	basic leucine zipper and W2 domains 2	BC013060	Bzw2	NM_025840
10400141	2.08909	up	-0.313677	-0.549339	-0.569817	0.535501	0.509804	0.710477	zinc finger, BED domain containing 4	BC052174	Zbed4	NM_181412|XR_033718
10400357	3.77284	up	-0.53613	-0.702377	-0.624074	1.17136	1.19	1.52301	bromodomain adjacent to zinc finger domain 1A	BC065123|AF033664	Baz1a
10400589	8.81335	up	-0.651293	-0.64417	-0.898029	2.33859	2.34037	2.54662		BC052175|BC021832|BC042728	C79407
10400607	2.2423	down	1.38901	0.477428	1.38329	-0.0094099	0.140059	-0.375873	MAM domain containing glycosylphosphatidylinositol anchor 2	AK163637	Mdga2
10400609	2.09701	down	1.26132	0.352623	1.23953	0.0141912	-0.0138993	-0.351815	MAM domain containing glycosylphosphatidylinositol anchor 2	AY371925	Mdga2	NM_207010
10400649	3.63635	up	-0.331378	-0.487719	-0.387176	1.1288	1.37669	1.8757	polymerase (DNA directed), epsilon 2 (p59 subunit)	BC063772	Pole2	NM_011133	NM_011133 // GenMAPP // DNA_replication_Reactome /// NM_011133 // GenMAPP // G1_to_S_cell_cycle_Reactome /// BC063772 // GenMAPP // DNA_replication_Reactome /// BC063772 // GenMAPP // G1_to_S_cell_cycle_Reactome
10400748	2.8239	down	0.39648	0.591581	0.444854	-0.866943	-0.892204	-1.30101	cyclin-dependent kinase-like 1 (CDC2-related kinase)	BC115909	Cdkl1	NM_183294
10400805	2.52371	up	-0.245584	-0.42443	-0.34154	0.688128	1.18304	1.12392	ninein	AY515727	Nin	NM_008697|NM_001081453
10400866	3.29596	down	0.196416	0.321074	0.0582809	-1.34852	-1.2622	-1.9756	tripartite motif-containing 9	BC052034	Trim9	NM_053167|NM_001110202|NM_001110203
10400926	2.1831	down	0.250125	0.164419	0.216071	-0.484773	-0.804778	-1.45897	reticulon 1	BC053926	Rtn1	NM_153457|NM_001007596
10401050	2.02537	up	-0.309137	-0.33735	-0.190716	0.841217	0.563164	0.812976	similar to high mobility group nucleosomal binding domain 1		LOC665957	XR_032933
10401068	2.26756	down	0.137558	0.295494	0.262807	-0.91708	-0.576164	-1.35431	spectrin beta 1	BC129806	Spnb1	NM_013675
10401138	2.12062	down	0.421193	0.0578899	0.453614	-0.767829	-0.736183	-0.816742	ATPase, H+ transporting, lysosomal V1 subunit D	BC033457	Atp6v1d	NM_023721
10401160	2.08711	down	0.218848	0.0289307	0.105117	-0.745522	-0.753239	-1.33286	RIKEN cDNA 6330442E10 gene	BC066067|BC079613|BC057677	6330442E10Rik
10401238	2.22902	up	-0.279246	-0.253061	0.0445614	0.904907	1.19104	0.885529	zinc finger protein 36, C3H type-like 1	M58566	Zfp36l1	NM_007564
10401278	2.16491	up	-0.313461	-0.763185	-0.442967	0.398767	0.59315	0.831382	enhancer of rudimentary homolog (Drosophila) | similar to human protein homologous to DROER protein	BC083141	Erh|LOC100042777	NM_007951
10401296	2.00036	down	-0.00153589	-0.165155	-0.0872202	-1.03424	-0.851509	-1.36893	solute carrier family 8 (sodium/calcium exchanger), member 3	BC052435	Slc8a3	NM_080440	BC052435 // GenMAPP // Calcium_regulation_in_cardiac_cells
10401343	2.11273	down	0.367647	0.149875	0.366994	-0.57696	-0.800562	-0.975282	mitogen-activated protein kinase kinase kinase 9	BC030944	Map3k9	NM_177395
10401473	2.18335	down	0.768443	0.560411	0.884885	-0.166202	-0.301242	-0.69844	aldehyde dehydrogenase family 6, subfamily A1	BC033440	Aldh6a1	NM_134042
10401852	2.97548	up	-0.25311	-0.593488	-0.349434	0.995727	1.17101	1.3566	RIKEN cDNA 4930534B04 gene		4930534B04Rik	NM_181815
10401987	2.1081	down	-0.299786	-0.0696955	-0.394852	-1.23822	-0.993117	-1.76083	potassium channel, subfamily K, member 10	BC132487	Kcnk10	NM_029911
10402096	2.25339	down	0.459179	0.348844	0.395679	-0.635794	-0.731617	-0.945181	tetratricopeptide repeat domain 7B		Ttc7b
10402283	2.1495	down	0.110831	0.170429	0.381042	-0.656577	-0.700855	-1.29226	inositol 1,3,4-triphosphate 5/6 kinase	BC056464	Itpk1	NM_172584
10402314	2.01746	up	-0.284071	-0.583445	-0.372968	0.432531	0.425544	0.939059	ribosomal protein S2	BC087956	Rps2	NM_008503|XR_031707|XR_035050|XR_031857	NM_008503 // GenMAPP // Ribosomal_Proteins /// BC087956 // GenMAPP // Ribosomal_Proteins /// BC087956 // GenMAPP // Ribosomal_Proteins /// BC087956 // GenMAPP // Ribosomal_Proteins /// BC087956 // GenMAPP // Ribosomal_Proteins /// BC087956 // GenMAPP // R
10402473	3.60105	down	1.14939	0.972491	1.13734	-0.439861	-0.550804	-1.29537	calmin	AB059648	Clmn	NM_053155|NM_001040682
10402761	2.26359	down	1.48448	0.457447	1.75825	0.160746	-0.296631	0.300226	transmembrane protein 179	BC046482	Tmem179	NM_178915
10402795	2.56798	up	-0.656231	-0.592895	-0.872532	0.510039	0.519161	0.931041	cell division cycle associated 4	BC055824	Cdca4	NM_028023
10403108	2.51919	up	-0.562902	-0.738373	-0.816804	0.562902	0.680711	0.637185	high mobility group nucleosomal binding domain 2 | similar to high mobility group nucleosomal binding domain 2 | similar to Nonhistone chromosomal protein HMG-17 (High-mobility group nucleosome binding domain 2)	X12944	Hmgn2|LOC100041826|LOC100042405|LOC100044482|LOC637089	NM_016957
10403253	2.43857	up	-0.279253	-0.479787	-0.116508	1.03242	0.949775	1.00037	ribosomal protein S4, X-linked	BC106152	Rps4x	NM_009094|NM_001081036
10403255	2.43099	up	-0.266216	-0.0940189	-0.335315	0.524298	1.28423	1.34056	similar to cyclin-dependent kinase 6		LOC100039182|LOC100044412	XM_001472410
10403842	2.25061	down	0.597274	0.238777	0.603496	-0.208466	-0.593722	-1.26921	engulfment and cell motility 1, ced-12 homolog (C. elegans)	AK220253	Elmo1	NM_080288|NM_198093
10403938	4.27074	up	-0.705429	-0.852293	-0.858504	1.41842	1.23797	1.21085	histone cluster 1, H2ao | histone cluster 1, H2an | histone cluster 1, H2af | histone cluster 1, H2ac | histone cluster 1, H2ai | histone cluster 1, H2ad | histone cluster 1, H2ah | histone cluster 1, H2ak | histone cluster 1, H2ae | histone cluster 1, H2	BC133661|BC110626|BC125011|BC099406|BC134370	Hist1h2ao|Hist1h2an|Hist1h2af|Hist1h2ac|Hist1h2ai|Hist1h2ad|Hist1h2ah|Hist1h2ak|Hist1h2ae|Hist1h2ag|Hist1h2ab|RP23-480B19.10	NM_178185|NM_178184|NM_175661|NM_178182|NM_178188|NM_175659|NM_178183
10403941	7.71672	up	-0.960538	-1.77706	-1.66527	1.42253	1.53046	1.48811	histone cluster 2, H3b | histone cluster 2, H3c1 | histone cluster 1, H3h | histone cluster 1, H3b | histone cluster 1, H3d | histone cluster 1, H3e | histone cluster 1, H3i | histone cluster 1, H3a | histone cluster 1, H3g | histone cluster 1, H3f | hist	BC116383	Hist2h3b|Hist2h3c1|Hist1h3h|Hist1h3b|Hist1h3d|Hist1h3e|Hist1h3i|Hist1h3a|Hist1h3g|Hist1h3f|Hist1h3c|Hist2h3c2	NM_178215|NM_019469|NM_178206|NM_178203|NM_178204|NM_178205
10403943	7.77333	up	-0.714398	-0.718565	-0.953788	2.30191	2.08334	2.1036	histone cluster 1, H2bm		Hist1h2bm	NM_178200
10403945	4.61659	up	-0.0805259	-0.17663	-0.213489	2.24104	1.81347	2.09532	histone cluster 1, H4j | similar to histone H4 | histone cluster 1, H4c | histone cluster 1, H4d | histone cluster 1, H4f | histone cluster 1, H4i | histone cluster 1, H4k | histone cluster 1, H4m | histone cluster 4, H4 | histone cluster 1, H4a | histone		Hist1h4j|LOC100041230|Hist1h4c|Hist1h4d|Hist1h4f|Hist1h4i|Hist1h4k|Hist1h4m|Hist4h4|Hist1h4a|Hist1h4b|Hist1h4h|Hist2h4	NM_178210
10403948	8.69689	up	-0.894228	-1.38746	-1.20858	2.05862	1.92321	1.8894	histone cluster 1, H2bn | histone cluster 1, H2bk | histone cluster 1, H2bl | histone cluster 1, H2bh | histone cluster 1, H2bj | histone cluster 1, H2bf | histone cluster 1, H2bm | histone cluster 1, H2bb | histone cluster 1, H2be | histone cluster 1, H2		Hist1h2bn|Hist1h2bk|Hist1h2bl|Hist1h2bh|Hist1h2bj|Hist1h2bf|Hist1h2bm|Hist1h2bb|Hist1h2be|Hist1h2bg|RP23-38E20.1|LOC665622|Hist1h2bc|LOC100046213	NM_178201|NM_175665|NM_178199|NM_178197|NM_178198|NM_178195|NM_178200
10403955	4.52749	up	-0.722813	-0.877987	-0.917425	1.4452	1.33199	1.24071	histone cluster 1, H2ao | histone cluster 1, H2an | histone cluster 1, H2af | similar to histone 2a | histone cluster 1, H2ac | histone cluster 1, H2ad | histone cluster 1, H2ah | histone cluster 1, H2ai | histone cluster 1, H2ak | histone cluster 1, H2ae	BC090402|BC133661|BC110626|BC125011|BC134370|BC116373	Hist1h2ao|Hist1h2an|Hist1h2af|RP23-480B19.10|Hist1h2ac|Hist1h2ad|Hist1h2ah|Hist1h2ai|Hist1h2ak|Hist1h2ae|Hist1h2ag|Hist1h2ab	NM_178185|NM_178184|NM_175661|NM_178188|NM_175659|NM_178182|NM_178183
10403957	4.73261	up	-0.462787	-0.61541	-0.590994	1.72141	1.66554	1.67177	histone cluster 1, H4m | histone cluster 1, H4b | histone cluster 1, H4i | histone cluster 1, H4a | histone cluster 1, H4f | similar to histone H4 | histone cluster 1, H4c | histone cluster 1, H4d | histone cluster 1, H4j | histone cluster 1, H4k | histon	BC152397|BC092144	Hist1h4m|Hist1h4b|Hist1h4i|Hist1h4a|Hist1h4f|LOC100041230|Hist1h4c|Hist1h4d|Hist1h4j|Hist1h4k|Hist4h4|Hist1h4h|Hist2h4	NM_175657|NM_178193|NM_175656|NM_178192|NM_175655
10403959	5.87772	up	-0.676972	-0.903829	-0.964866	1.86648	1.63011	1.6235	H2b histone family, member A | H2b histone family member | histone cluster 1, H2bj | histone cluster 1, H2bk | histone cluster 1, H2bl | histone cluster 1, H2bn | histone cluster 1, H2bm | histone cluster 1, H2bh | histone cluster 1, H2bf | histone cluste	BC011440	RP23-38E20.1|LOC665622|Hist1h2bj|Hist1h2bk|Hist1h2bl|Hist1h2bn|Hist1h2bm|Hist1h2bh|Hist1h2bf|Hist1h2bb|Hist1h2be|Hist1h2bg|Hist1h2bc|LOC100046213	NM_001097979|NM_001110555|NM_178198|NM_175665|NM_178199|NM_178201|NM_178200|NM_178197|NM_178195
10403978	9.55637	up	-0.9266	-1.50605	-1.24348	2.14362	1.98073	1.96891	H2b histone family member | histone cluster 1, H2bk | histone cluster 1, H2bl | histone cluster 1, H2bj | histone cluster 1, H2bn | histone cluster 1, H2bm | histone cluster 1, H2bh | histone cluster 1, H2bf | similar to Hist1h2bj protein	BC011440	LOC665622|Hist1h2bk|Hist1h2bl|Hist1h2bj|Hist1h2bn|Hist1h2bm|Hist1h2bh|Hist1h2bf|LOC100046213	NM_175665|NM_178199|NM_178198|NM_178201|NM_178200|NM_178197|NM_178195
10403980	8.78053	up	-0.913986	-1.33931	-1.23355	2.1167	1.88699	1.91239	H2b histone family member | histone cluster 1, H2bj | histone cluster 1, H2bk | histone cluster 1, H2bl | histone cluster 1, H2bm | histone cluster 1, H2bn | similar to Hist1h2bj protein | histone cluster 1, H2bf	BC011440	LOC665622|Hist1h2bj|Hist1h2bk|Hist1h2bl|Hist1h2bm|Hist1h2bn|LOC100046213|Hist1h2bf	NM_178198|NM_175665|NM_178199|NM_178200|NM_178201|NM_178197|NM_178195
10404024	2.13612	up	-0.0224938	-0.300076	-0.0226212	1.25219	0.911779	0.775817	histone cluster 1, H4h | similar to histone H4 | histone cluster 1, H4c | histone cluster 1, H4d | histone cluster 1, H4f | histone cluster 1, H4i | histone cluster 1, H4j | histone cluster 1, H4k | histone cluster 1, H4m | histone cluster 4, H4 | histone	BC087952	Hist1h4h|LOC100041230|Hist1h4c|Hist1h4d|Hist1h4f|Hist1h4i|Hist1h4j|Hist1h4k|Hist1h4m|Hist4h4|Hist1h4a|Hist1h4b|Hist2h4	NM_153173
10404026	4.46124	up	-0.706009	-0.87012	-0.899293	1.47255	1.29805	1.22632	histone cluster 1, H2af | histone cluster 1, H2ao | histone cluster 1, H2an | histone cluster 1, H2ac | histone cluster 1, H2ad | histone cluster 1, H2ah | histone cluster 1, H2ai | histone cluster 1, H2ak | histone cluster 1, H2ae | histone cluster 1, H2	BC133661|BC125011|BC110626|BC134370|BC116373	Hist1h2af|Hist1h2ao|Hist1h2an|Hist1h2ac|Hist1h2ad|Hist1h2ah|Hist1h2ai|Hist1h2ak|Hist1h2ae|Hist1h2ag|Hist1h2ab|RP23-480B19.10	NM_175661|NM_178185|NM_178184|NM_178188|NM_175659|NM_178182|NM_178183
10404028	7.34392	up	-0.9645	-1.69935	-1.64383	1.41567	1.44861	1.4577	histone cluster 1, H3g | histone cluster 2, H3b | histone cluster 2, H3c1 | histone cluster 1, H3h | histone cluster 1, H3b | histone cluster 1, H3d | histone cluster 1, H3e | histone cluster 1, H3i | histone cluster 1, H3a | histone cluster 1, H3f | hist	BC125355|BC116383	Hist1h3g|Hist2h3b|Hist2h3c1|Hist1h3h|Hist1h3b|Hist1h3d|Hist1h3e|Hist1h3i|Hist1h3a|Hist1h3f|Hist1h3c|Hist2h3c2	NM_145073|NM_178215|NM_019469|NM_178206|NM_178203|NM_178204|NM_178205
10404045	4.54089	up	-0.727572	-0.883575	-0.918754	1.47053	1.31205	1.23644	histone cluster 1, H2ao | histone cluster 1, H2an | histone cluster 1, H2af | histone cluster 1, H2ac | histone cluster 1, H2ad | histone cluster 1, H2ah | histone cluster 1, H2ai | histone cluster 1, H2ak | histone cluster 1, H2ae | histone cluster 1, H2	BC133661|BC110626|BC125011|BC119295|BC116373|BC134370	Hist1h2ao|Hist1h2an|Hist1h2af|Hist1h2ac|Hist1h2ad|Hist1h2ah|Hist1h2ai|Hist1h2ak|Hist1h2ae|Hist1h2ag|Hist1h2ab|RP23-480B19.10	NM_178185|NM_178184|NM_175661|NM_178188|NM_175659|NM_178182|NM_178183
10404049	7.91646	up	-0.990197	-1.80636	-1.63344	1.4491	1.55372	1.52175	histone cluster 2, H3b | histone cluster 2, H3c1 | histone cluster 1, H3d | histone cluster 1, H3b | histone cluster 1, H3e | histone cluster 1, H3f | histone cluster 1, H3c | histone cluster 2, H3c2 | histone cluster 1, H3h | histone cluster 1, H3i | his	BC116383	Hist2h3b|Hist2h3c1|Hist1h3d|Hist1h3b|Hist1h3e|Hist1h3f|Hist1h3c|Hist2h3c2|Hist1h3h|Hist1h3i|Hist1h3a|Hist1h3g	NM_178215|NM_019469|NM_178204|NM_178203|NM_178205
10404051	4.24978	up	-0.394109	-0.474057	-0.314813	1.82013	1.67539	1.58367	histone cluster 1, H4d | similar to histone H4 | histone cluster 1, H4c | histone cluster 1, H4f | histone cluster 1, H4i | histone cluster 1, H4j | histone cluster 1, H4k | histone cluster 1, H4m | histone cluster 4, H4 | histone cluster 1, H4a | histone		Hist1h4d|LOC100041230|Hist1h4c|Hist1h4f|Hist1h4i|Hist1h4j|Hist1h4k|Hist1h4m|Hist4h4|Hist1h4a|Hist1h4b|Hist1h4h|Hist2h4	NM_175654
10404053	2.21019	down	0.959583	0.586409	0.981421	-0.232276	-0.0292215	-0.643604	histone cluster 1, H2bc | histone cluster 1, H2bb | histone cluster 1, H2be | histone cluster 1, H2bg | H2b histone family, member A | H2b histone family member	BC019673	Hist1h2bc|Hist1h2bb|Hist1h2be|Hist1h2bg|RP23-38E20.1|LOC665622	NM_023422
10404061	17.6517	up	-0.607977	-0.757292	-0.709333	3.64906	3.13586	3.56569	histone cluster 1, H2bb | histone cluster 1, H2be | histone cluster 1, H2bg | H2b histone family, member A | H2b histone family member | histone cluster 1, H2bc	BC116853	Hist1h2bb|Hist1h2be|Hist1h2bg|RP23-38E20.1|LOC665622|Hist1h2bc	NM_175664
10404063	13.8882	up	-0.780669	-1.728	-1.33224	2.43006	2.41877	2.69762	histone cluster 1, H2ab | histone cluster 1, H2ac | histone cluster 1, H2ad | histone cluster 1, H2ae | histone cluster 1, H2ag | histone cluster 1, H2an | histone cluster 1, H2ao | histone cluster 1, H2ai | similar to histone 2a	BC117110	Hist1h2ab|Hist1h2ac|Hist1h2ad|Hist1h2ae|Hist1h2ag|Hist1h2an|Hist1h2ao|Hist1h2ai|RP23-480B19.10	NM_175660
10404065	7.60677	up	-0.972641	-1.7505	-1.66705	1.40741	1.52457	1.45968	histone cluster 2, H3b | histone cluster 2, H3c1 | histone cluster 1, H3b | histone cluster 1, H3d | histone cluster 1, H3e | histone cluster 1, H3f | histone cluster 1, H3c | histone cluster 2, H3c2 | histone cluster 1, H3h | histone cluster 1, H3i | his	BC116383	Hist2h3b|Hist2h3c1|Hist1h3b|Hist1h3d|Hist1h3e|Hist1h3f|Hist1h3c|Hist2h3c2|Hist1h3h|Hist1h3i|Hist1h3a|Hist1h3g	NM_178215|NM_019469|NM_178203|NM_178204|NM_178205
10404067	4.31653	up	-0.459687	-0.635901	-0.570562	1.62992	1.50656	1.52699	histone cluster 1, H4b | histone cluster 1, H4m | histone cluster 1, H4a | histone cluster 1, H4c | histone cluster 1, H4f | similar to histone H4 | histone cluster 1, H4d | histone cluster 1, H4i | histone cluster 1, H4j | histone cluster 1, H4k | histon	BC132186|BC152397|BC115450	Hist1h4b|Hist1h4m|Hist1h4a|Hist1h4c|Hist1h4f|LOC100041230|Hist1h4d|Hist1h4i|Hist1h4j|Hist1h4k|Hist4h4|Hist1h4h|Hist2h4	NM_178193|NM_175657|NM_178192|NM_178208|NM_175655
10404069	13.0732	up	-0.712649	-0.964583	-1.20641	2.80755	2.73485	2.69957	histone cluster 1, H1a	BC116820	Hist1h1a	NM_030609
10404218	3.1878	down	1.0914	1.03896	0.963329	-0.401045	-0.491576	-1.03137	glycosylphosphatidylinositol specific phospholipase D1	AY081194	Gpld1	NM_008156
10404447	2.38112	down	1.00425	0.300626	1.1645	-0.387085	-0.5537	-0.344773	serine (or cysteine) peptidase inhibitor, clade B, member 1b	BC030354	Serpinb1b	NM_173052
10404836	2.19523	down	-0.146836	-0.0313568	0.0313578	-0.969306	-0.855059	-1.72559	ring finger protein 182	BC089488	Rnf182	NM_183204
10404913	3.93392	down	0.0909815	0.0810299	-0.0575581	-1.87253	-1.70547	-2.23545	CAP, adenylate cyclase-associated protein, 2 (yeast)	BC050752	Cap2	NM_026056
10404975	3.04412	down	0.961576	1.14437	0.886408	-0.392313	-0.151952	-1.28145	inhibitor of DNA binding 4		Id4	NM_031166
10405185	5.57271	up	-0.644364	-0.982785	-0.8641	1.47148	1.39535	2.07706	CDC28 protein kinase regulatory subunit 2 | similar to Cyclin-dependent kinases regulatory subunit 2 (CKS-2)	BC022647	Cks2|LOC100039474|LOC100044764	NM_025415
10405189	2.47871	up	-0.314732	-0.182105	-0.353473	1.07367	0.900422	1.10437
10405355	2.04463	down	0.248757	0.152381	0.341283	-0.61195	-0.84794	-0.893214	unc-5 homolog A (C. elegans)	AJ487852	Unc5a	NM_153131
10405576	2.36762	down	1.17551	0.483256	1.0715	-0.271039	-0.390292	-0.338717	F-box and leucine-rich repeat protein 21		Fbxl21	NM_178674
10405633	2.19112	down	0.50739	0.328614	0.524318	-0.4846	-0.404541	-1.14555	neurotrophic tyrosine kinase, receptor, type 2	BC052014	Ntrk2	NM_001025074|NM_008745
10405739	3.06561	up	-0.755427	-1.01214	-0.900314	0.423218	0.408244	1.34917
10405741	2.53662	up	-0.507606	-0.463378	-0.914086	0.680616	0.560776	0.902257	similar to high mobility group nucleosomal binding domain 2		LOC100044367	XR_030564
10405753	2.29513	down	1.19727	0.835094	0.987719	-0.311947	-0.134019	-0.129684	malic enzyme 1, NADP(+)-dependent, cytosolic	BC094028	Me1
10405811	3.33015	down	0.971034	0.317347	1.10979	-0.6091	-0.916444	-1.28304	hyaluronic acid binding protein 4	BC082806	Habp4	NM_019986
10405935	2.50386	up	-0.366868	-0.419881	-0.313399	0.988977	0.857457	1.02587	acidic ribosomal phosphoprotein P0 | ribosomal protein, large, P0	BC003833	Arbp|Rplp0		BC003833 // GenMAPP // Ribosomal_Proteins
10406024	2.61992	up	-0.320922	-0.609939	-0.156822	0.944511	0.811851	1.32453	ribosomal protein S28 | similar to ribosomal protein S28	U11248|BC052494	Rps28|LOC100040426|LOC100042864|LOC100044740|LOC100045642|LOC100043527|LOC100048156
10406171	2.96552	down	1.10573	0.427444	1.31567	-0.372408	-0.467329	-1.01628	tubulin polymerization promoting protein	BC054803	Tppp	NM_182839
10406176	2.60792	down	0.719089	0.818031	0.621662	-0.668654	-0.50861	-0.812653	solute carrier family 9 (sodium/hydrogen exchanger), member 3		Slc9a3	NM_001081060
10406226	2.09646	up	-0.307302	-0.246513	-0.405289	0.60473	0.632283	1.00776	predicted gene, EG544954 | similar to Heterogeneous nuclear ribonucleoprotein A1 (Helix-destabilizing protein) (Single-strand binding protein) (hnRNP core protein A1) (HDP-1) (Topoisomerase-inhibitor suppressed)		EG544954|LOC634350	XM_619124|XR_032088
10406229	3.5115	down	1.31092	0.674024	1.11782	-0.692917	-1.00468	-0.635902	proprotein convertase subtilisin/kexin type 1	M69196	Pcsk1	NM_013628
10406250	2.06876	up	-0.0920906	-0.235048	0.288531	1.20706	1.10891	0.791713	ribosomal protein L37a	BC096413	Rpl37a	XR_032696
10406278	2.02633	up	-0.276281	-0.565358	-0.360606	0.459319	0.444441	0.950598	ribosomal protein S2	AF283559	Rps2	NM_008503|XM_902301|XR_032076|XR_031035|XR_001796|XR_031857	NM_008503 // GenMAPP // Ribosomal_Proteins /// AF283559 // GenMAPP // Ribosomal_Proteins /// AF283559 // GenMAPP // Ribosomal_Proteins /// AF283559 // GenMAPP // Ribosomal_Proteins /// AF283559 // GenMAPP // Ribosomal_Proteins /// AF283559 // GenMAPP // R
10406334	2.99036	down	-0.000171661	0.47451	-0.0325737	-1.22155	-0.881763	-2.19588	multiple C2 domains, transmembrane 1		Mctp1	NM_030174
10406423	2.06787	down	0.225411	-0.0794363	-0.0338764	-0.9594	-0.640995	-1.43193	RIKEN cDNA 2900024O10 gene		2900024O10Rik	NM_028372
10406461	2.08671	up	-0.627743	-0.509972	-0.819633	0.49135	0.557928	0.177072	RIKEN cDNA C130071C03 gene	BC096523	C130071C03Rik
10406519	2.06152	down	1.55597	0.179216	1.03763	-0.0542154	-0.186493	-0.117599	hyaluronan and proteoglycan link protein 1	BC066853	Hapln1	NM_013500
10406581	3.21933	up	-0.262027	-0.627895	-0.360093	0.977104	1.32127	1.51189	dihydrofolate reductase	BC005796	Dhfr	NM_010049	NM_010049 // GenMAPP // Nucleotide_Metabolism /// BC005796 // GenMAPP // Nucleotide_Metabolism
10406733	2.31822	up	-0.181107	-0.501662	-0.378198	0.795864	0.879714	0.902517	zinc finger, BED domain containing 3	BC085478	Zbed3	NM_028106
10406782	3.30874	down	1.32434	0.814998	1.50778	-0.46185	-0.319641	-0.750234	RIKEN cDNA B230112C05 gene	AK173051	B230112C05Rik
10406845	2.2654	up	-0.158284	-0.256087	-0.10858	0.10858	2.2352	0.672575	forkhead box D1	L38607	Foxd1	NM_008242
10406934	2.98389	down	-0.121143	0.330306	-0.222412	-1.43233	-1.36431	-1.94819	ets variant gene 1	BC005645	Etv1
10406941	2.17355	down	0.824691	0.11302	0.854813	-0.307406	-0.617859	-0.642368	small glutamine-rich tetratricopeptide repeat (TPR)-containing, beta	BC017611	Sgtb	NM_144838
10406968	6.22958	up	-0.569086	-0.774523	-0.932901	1.56674	2.0497	2.02445	centromere protein K	AB043687	Cenpk	NM_021790|NM_181061
10406982	2.63108	up	-0.0315857	-0.5993	-0.310721	0.704859	1.27471	1.26578	a disintegrin-like and metallopeptidase (reprolysin type) with thrombospondin type 1 motif, 6		Adamts6	NM_001081020
10407072	3.40948	down	1.49716	0.749764	1.45635	-0.601785	-0.333753	-0.669842	ELOVL family member 7, elongation of long chain fatty acids (yeast)	BC005602	Elovl7	NM_029001
10407081	3.22827	up	-0.611228	-0.446875	-0.524316	1.1634	1.25691	1.06955	DEP domain containing 1B	BC152330	Depdc1b	NM_178683
10407159	2.66316	down	1.51694	0.358731	1.53664	-0.257458	-0.239871	-0.329774	ankyrin repeat domain 55	BC152536	Ankrd55	NM_029898
10407319	2.12663	up	-0.411057	-0.87882	-0.226634	0.746236	0.236189	0.766765	ribosomal protein L34 | similar to ribosomal protein L34	BC028517	Rpl34|LOC100043876	NM_001005859|XR_034912|XR_031837	BC028517 // GenMAPP // Ribosomal_Proteins
10407327	3.4903	down	1.23214	0.264081	1.06454	-0.385084	-0.724518	-1.73969	embigin	BC014858	Emb	NM_010330
10407337	4.9388	down	0.54575	0.42434	0.429978	-1.3238	-1.30841	-2.8802	hyperpolarization-activated, cyclic nucleotide-gated K+ 1	AF028737	Hcn1	NM_010408
10407390	3.0177	up	-0.544704	-0.562385	-0.708871	0.946727	0.789052	1.2286	polypyrimidine tract binding protein 1	BC086489	Ptbp1	NM_001077363|NM_008956
10407481	4.00056	down	0.268777	-0.164885	0.253159	-1.53062	-1.78563	-2.3273	phosphofructokinase, platelet	BC006926	Pfkp	NM_019703	NM_019703 // GenMAPP // Glycolysis_and_Gluconeogenesis /// BC006926 // GenMAPP // Glycolysis_and_Gluconeogenesis
10407507	2.02025	up	-0.182015	-0.430981	0.214216	1.08091	0.836527	0.727396	ribosomal protein L35a | similar to ribosomal protein L35a	BC090255	Rpl35a|LOC100040169|LOC100042363|LOC100042824|LOC100043341|LOC100043423|LOC100044516|LOC100045334|LOC100045640|LOC100046034|LOC100048491|LOC100048620	NM_021338|XM_001477499	NM_021338 // GenMAPP // Ribosomal_Proteins
10407511	2.6017	up	-0.554276	-0.792622	-0.859166	0.701744	0.554276	0.676286
10407535	2.11299	up	-0.390342	-0.617065	-0.134198	0.694407	0.682839	0.719006			EG382723	XM_356642
10407598	2.68117	down	-0.21769	-0.0393305	-0.205199	-1.22554	-1.09634	-2.40893	ryanodine receptor 2, cardiac	AF295105	Ryr2	NM_023868	NM_023868 // GenMAPP // Calcium_regulation_in_cardiac_cells /// NM_023868 // GenMAPP // Smooth_muscle_contraction /// AF295105 // GenMAPP // Calcium_regulation_in_cardiac_cells /// AF295105 // GenMAPP // Smooth_muscle_contraction
10407811	2.10057	up	-0.356126	-0.493106	-0.729922	0.356126	0.386824	0.890229	heterogeneous nuclear ribonucleoprotein F	BC018185	Hnrpf	NM_133834
10407841	3.81014	down	1.23462	0.651359	1.1135	-0.734816	-0.651359	-1.40388	HECT, C2 and WW domain containing E3 ubiquitin protein ligase 1	AB083710	Hecw1	NM_001081348
10407955	2.35609	down	0.432822	0.0593643	0.507473	-0.717569	-0.748327	-1.24362	ependymin related protein 1 (zebrafish)	BC014708	Epdr1	NM_134065
10408070	8.89268	up	-0.92241	-1.49689	-1.26149	2.07016	1.88248	1.82442	histone cluster 1, H2bl | histone cluster 1, H2bk | histone cluster 1, H2bm | histone cluster 1, H2bj | histone cluster 1, H2bn | histone cluster 1, H2bf | histone cluster 1, H2bh | histone cluster 1, H2bb | histone cluster 1, H2be | histone cluster 1, H2		Hist1h2bl|Hist1h2bk|Hist1h2bm|Hist1h2bj|Hist1h2bn|Hist1h2bf|Hist1h2bh|Hist1h2bb|Hist1h2be|Hist1h2bg|RP23-38E20.1|LOC665622|Hist1h2bc|LOC100046213	NM_178199|NM_175665|NM_178200|NM_178198|NM_178201|NM_178195|NM_178197
10408072	4.39794	up	-0.707318	-0.863066	-0.890999	1.43571	1.28769	1.22571	histone cluster 1, H2ao | histone cluster 1, H2an | histone cluster 1, H2ac | histone cluster 1, H2ai | histone cluster 1, H2ad | histone cluster 1, H2ah | histone cluster 1, H2ak | histone cluster 1, H2ae | histone cluster 1, H2ag | histone cluster 1, H2	BC133661|BC110626|BC134370|BC116373	Hist1h2ao|Hist1h2an|Hist1h2ac|Hist1h2ai|Hist1h2ad|Hist1h2ah|Hist1h2ak|Hist1h2ae|Hist1h2ag|Hist1h2ab|RP23-480B19.10	NM_178185|NM_178184|NM_178182|NM_178188|NM_175659|NM_178183
10408074	4.23908	up	-0.476932	-0.492158	-0.555522	1.6386	1.55166	1.53639	histone cluster 1, H4b | histone cluster 1, H4m | histone cluster 1, H4k | histone cluster 1, H4a | histone cluster 1, H4j | similar to histone H4 | histone cluster 1, H4c | histone cluster 1, H4d | histone cluster 1, H4f | histone cluster 1, H4i | histon	BC152397|BC117010	Hist1h4b|Hist1h4m|Hist1h4k|Hist1h4a|Hist1h4j|LOC100041230|Hist1h4c|Hist1h4d|Hist1h4f|Hist1h4i|Hist4h4|Hist1h4h|Hist2h4	NM_178193|NM_175657|NM_178211|NM_178192|NM_178210
10408077	4.58353	up	-0.74246	-0.863201	-1.02412	1.3799	1.35767	1.22202	histone cluster 1, H2ak	BC119335	Hist1h2ak	NM_178183
10408081	8.28579	up	-0.973842	-1.56951	-1.71329	1.60484	1.52134	1.7691	histone cluster 1, H1b		Hist1h1b	NM_020034
10408083	7.97792	up	-0.988489	-1.80843	-1.62475	1.45053	1.57168	1.54416	histone cluster 2, H3b | histone cluster 2, H3c1 | histone cluster 1, H3i | histone cluster 1, H3b | histone cluster 1, H3d | histone cluster 1, H3e | histone cluster 1, H3h | histone cluster 1, H3a | histone cluster 1, H3g | histone cluster 1, H3f | hist	BC116383	Hist2h3b|Hist2h3c1|Hist1h3i|Hist1h3b|Hist1h3d|Hist1h3e|Hist1h3h|Hist1h3a|Hist1h3g|Hist1h3f|Hist1h3c|Hist2h3c2	NM_178215|NM_019469|NM_178207|NM_178203|NM_178204|NM_178205
10408085	4.76932	up	-0.722062	-0.880362	-0.920816	1.52377	1.41265	1.30169	histone cluster 1, H2an | histone cluster 1, H2ao | histone cluster 1, H2af | histone cluster 1, H2ac | histone cluster 1, H2ad | histone cluster 1, H2ah | histone cluster 1, H2ai | histone cluster 1, H2ak | histone cluster 1, H2ae | histone cluster 1, H2	BC133661|BC110626|BC125011|BC134370|BC116373	Hist1h2an|Hist1h2ao|Hist1h2af|Hist1h2ac|Hist1h2ad|Hist1h2ah|Hist1h2ai|Hist1h2ak|Hist1h2ae|Hist1h2ag|Hist1h2ab|RP23-480B19.10	NM_178184|NM_178185|NM_175661|NM_178188|NM_175659|NM_178182|NM_178183
10408087	5.8798	up	-0.677013	-0.901671	-0.962375	1.8684	1.63236	1.62549	H2b histone family, member A | H2b histone family member | histone cluster 1, H2bj | histone cluster 1, H2bk | histone cluster 1, H2bl | histone cluster 1, H2bn | histone cluster 1, H2bm | histone cluster 1, H2bh | histone cluster 1, H2bf | histone cluste	BC011440	RP23-38E20.1|LOC665622|Hist1h2bj|Hist1h2bk|Hist1h2bl|Hist1h2bn|Hist1h2bm|Hist1h2bh|Hist1h2bf|Hist1h2bb|Hist1h2be|Hist1h2bg|Hist1h2bc|LOC100046213	NM_001097979|NM_001110555|NM_178198|NM_175665|NM_178199|NM_178201|NM_178200|NM_178197|NM_178195
10408092	4.73037	up	-0.462654	-0.615459	-0.590328	1.72121	1.66499	1.67122	histone cluster 1, H4m | histone cluster 1, H4b | histone cluster 1, H4i | histone cluster 1, H4a | histone cluster 1, H4f | similar to histone H4 | histone cluster 1, H4c | histone cluster 1, H4d | histone cluster 1, H4j | histone cluster 1, H4k | histon	BC152397|BC092144	Hist1h4m|Hist1h4b|Hist1h4i|Hist1h4a|Hist1h4f|LOC100041230|Hist1h4c|Hist1h4d|Hist1h4j|Hist1h4k|Hist4h4|Hist1h4h|Hist2h4	NM_175657|NM_178193|NM_175656|NM_178192|NM_175655
10408094	4.68578	up	-0.726304	-0.867405	-0.919137	1.50508	1.38034	1.2866	histone cluster 1, H2ao | histone cluster 1, H2an | histone cluster 1, H2af | similar to histone 2a | histone cluster 1, H2ac | histone cluster 1, H2ad | histone cluster 1, H2ah | histone cluster 1, H2ai | histone cluster 1, H2ak | histone cluster 1, H2ae	BC090402|BC133661|BC110626|BC125011|BC134370|BC116373	Hist1h2ao|Hist1h2an|Hist1h2af|RP23-480B19.10|Hist1h2ac|Hist1h2ad|Hist1h2ah|Hist1h2ai|Hist1h2ak|Hist1h2ae|Hist1h2ag|Hist1h2ab	NM_178185|NM_178184|NM_175661|NM_178188|NM_175659|NM_178182|NM_178183
10408111	4.44989	up	-0.718222	-0.869842	-0.909464	1.43364	1.29909	1.23105	histone cluster 1, H2ao | histone cluster 1, H2an | histone cluster 1, H2af | histone cluster 1, H2ac | histone cluster 1, H2ah | histone cluster 1, H2ad | histone cluster 1, H2ai | histone cluster 1, H2ak | histone cluster 1, H2ae | histone cluster 1, H2	BC133661|BC110626|BC125011|BC134370|BC116373	Hist1h2ao|Hist1h2an|Hist1h2af|Hist1h2ac|Hist1h2ah|Hist1h2ad|Hist1h2ai|Hist1h2ak|Hist1h2ae|Hist1h2ag|Hist1h2ab|RP23-480B19.10	NM_178185|NM_178184|NM_175661|NM_175659|NM_178188|NM_178182|NM_178183
10408113	2.80064	up	-0.053153	-0.23472	-0.114511	1.49261	1.14822	1.41405	histone cluster 1, H4i | similar to histone H4 | histone cluster 1, H4c | histone cluster 1, H4d | histone cluster 1, H4f | histone cluster 1, H4j | histone cluster 1, H4k | histone cluster 1, H4m | histone cluster 4, H4 | histone cluster 1, H4a | histone	BC052219	Hist1h4i|LOC100041230|Hist1h4c|Hist1h4d|Hist1h4f|Hist1h4j|Hist1h4k|Hist1h4m|Hist4h4|Hist1h4a|Hist1h4b|Hist1h4h|Hist2h4	NM_175656
10408118	4.66832	up	-0.720931	-0.872332	-0.933919	1.47815	1.3615	1.30187	histone cluster 1, H2ao | histone cluster 1, H2an | histone cluster 1, H2af | histone cluster 1, H2ac | histone cluster 1, H2ag | histone cluster 1, H2ad | histone cluster 1, H2ah | histone cluster 1, H2ai | histone cluster 1, H2ak | histone cluster 1, H2	BC133661|BC110626|BC125011|BC065803|BC116373|BC134370	Hist1h2ao|Hist1h2an|Hist1h2af|Hist1h2ac|Hist1h2ag|Hist1h2ad|Hist1h2ah|Hist1h2ai|Hist1h2ak|Hist1h2ae|Hist1h2ab|RP23-480B19.10	NM_178185|NM_178184|NM_175661|NM_178186|NM_178188|NM_175659|NM_178182|NM_178183
10408197	3.78732	up	-0.563614	-0.317122	-0.724543	1.77475	1.08328	1.30023	histone cluster 1, H2bh	BC092138	Hist1h2bh	NM_178197
10408200	10.1528	up	-0.615994	-0.92316	-0.761079	2.6714	2.40412	2.65566	histone cluster 1, H4f | similar to histone H4 | histone cluster 1, H4c | histone cluster 1, H4d | histone cluster 1, H4i | histone cluster 1, H4j | histone cluster 1, H4k | histone cluster 1, H4m | histone cluster 4, H4 | histone cluster 1, H4a | histone		Hist1h4f|LOC100041230|Hist1h4c|Hist1h4d|Hist1h4i|Hist1h4j|Hist1h4k|Hist1h4m|Hist4h4|Hist1h4a|Hist1h4b|Hist1h4h|Hist2h4	NM_175655
10408202	7.89166	up	-0.994884	-1.75514	-1.66126	1.44204	1.55764	1.53002	histone cluster 2, H3b | histone cluster 1, H3e | histone cluster 1, H3b | histone cluster 1, H3d | histone cluster 2, H3c1 | histone cluster 1, H3f | histone cluster 1, H3c | histone cluster 2, H3c2 | histone cluster 1, H3h | histone cluster 1, H3i | his	BC116383	Hist2h3b|Hist1h3e|Hist1h3b|Hist1h3d|Hist2h3c1|Hist1h3f|Hist1h3c|Hist2h3c2|Hist1h3h|Hist1h3i|Hist1h3a|Hist1h3g	NM_178215|NM_178205|NM_178203|NM_178204|NM_019469
10408210	8.62744	up	-0.863536	-1.51521	-1.25142	2.04326	1.85725	1.79613	histone cluster 1, H2bf | histone cluster 1, H2bl | histone cluster 1, H2bk | histone cluster 1, H2bh | histone cluster 1, H2bn | histone cluster 1, H2bm | histone cluster 1, H2bj | histone cluster 1, H2bb | histone cluster 1, H2be | histone cluster 1, H2		Hist1h2bf|Hist1h2bl|Hist1h2bk|Hist1h2bh|Hist1h2bn|Hist1h2bm|Hist1h2bj|Hist1h2bb|Hist1h2be|Hist1h2bg|RP23-38E20.1|LOC665622|Hist1h2bc|LOC100046213	NM_178195|NM_178199|NM_175665|NM_178197|NM_178201|NM_178200|NM_178198
10408225	5.42812	up	-0.337381	-0.24901	-0.333962	2.26153	1.93017	2.2093	histone cluster 1, H4c | similar to histone H4 | histone cluster 1, H4d | histone cluster 1, H4f | histone cluster 1, H4i | histone cluster 1, H4j | histone cluster 1, H4k | histone cluster 1, H4m | histone cluster 4, H4 | histone cluster 1, H4a | histone	BC115450	Hist1h4c|LOC100041230|Hist1h4d|Hist1h4f|Hist1h4i|Hist1h4j|Hist1h4k|Hist1h4m|Hist4h4|Hist1h4a|Hist1h4b|Hist1h4h|Hist2h4	NM_178208
10408239	7.66317	up	-0.985241	-1.72463	-1.64214	1.43733	1.5097	1.51479	histone cluster 2, H3b | histone cluster 2, H3c1 | histone cluster 1, H3c | histone cluster 1, H3b | histone cluster 1, H3d | histone cluster 1, H3e | histone cluster 1, H3f | histone cluster 2, H3c2 | histone cluster 1, H3h | histone cluster 1, H3i | his	BC120800|BC116383	Hist2h3b|Hist2h3c1|Hist1h3c|Hist1h3b|Hist1h3d|Hist1h3e|Hist1h3f|Hist2h3c2|Hist1h3h|Hist1h3i|Hist1h3a|Hist1h3g	NM_178215|NM_019469|NM_175653|NM_178203|NM_178204|NM_178205
10408243	4.22342	up	-0.471328	-0.463823	-0.547032	1.67326	1.54546	1.53434	histone cluster 1, H4b | histone cluster 1, H4m | histone cluster 1, H4a | histone cluster 1, H4c | histone cluster 1, H4f | similar to histone H4 | histone cluster 1, H4d | histone cluster 1, H4i | histone cluster 1, H4j | histone cluster 1, H4k | histon	BC152397|BC119241|BC115450	Hist1h4b|Hist1h4m|Hist1h4a|Hist1h4c|Hist1h4f|LOC100041230|Hist1h4d|Hist1h4i|Hist1h4j|Hist1h4k|Hist4h4|Hist1h4h|Hist2h4	NM_178193|NM_175657|NM_178192|NM_178208|NM_175655
10408246	7.49417	up	-0.954932	-1.70752	-1.65035	1.42537	1.4993	1.47983	histone cluster 1, H3a | histone cluster 2, H3b | histone cluster 2, H3c1 | histone cluster 1, H3i | histone cluster 1, H3b | histone cluster 1, H3d | histone cluster 1, H3e | histone cluster 1, H3h | histone cluster 1, H3g | histone cluster 1, H3f | hist	BC115816|BC116383	Hist1h3a|Hist2h3b|Hist2h3c1|Hist1h3i|Hist1h3b|Hist1h3d|Hist1h3e|Hist1h3h|Hist1h3g|Hist1h3f|Hist1h3c|Hist2h3c2	NM_013550|NM_178215|NM_019469|NM_178207|NM_178203|NM_178204|NM_178205
10408329	2.4417	up	-0.244287	-0.653902	-0.306227	0.934649	0.838518	0.88608
10408331	2.09671	down	0.867158	0.506891	0.952532	-0.184531	-0.226633	-0.466629	thioesterase superfamily member 2	BC096567	Them2	NM_025790
10408335	2.11769	down	0.873833	0.39944	0.816344	-0.441558	-0.414614	-0.301679	aldhehyde dehydrogenase family 5, subfamily A1		Aldh5a1	NM_172532
10408359	3.92512	down	1.90699	0.827305	1.69906	-0.10792	-0.69375	-0.683179	neurensin 1	D83206	Nrsn1	NM_009513
10408450	5.39806	up	-0.818685	-0.919791	-0.742004	1.69441	1.27765	1.84478	SRY-box containing gene 4	BC052736	Sox4	NM_009238
10408477	2.17896	up	-0.177396	-0.681359	-0.196104	0.68897	0.803548	0.823553	E2F transcription factor 3	BC059262	E2f3	NM_010093	NM_010093 // GenMAPP // Cell_Cycle_KEGG /// NM_010093 // GenMAPP // G1_to_S_cell_cycle_Reactome /// BC059262 // GenMAPP // Cell_Cycle_KEGG /// BC059262 // GenMAPP // G1_to_S_cell_cycle_Reactome
10408557	2.39817	down	1.38194	0.490355	1.37723	-0.224804	-0.0283332	-0.28313	serine (or cysteine) peptidase inhibitor, clade B, member 1a	BC104333	Serpinb1a	NM_025429
10408613	2.22175	up	-0.725637	-0.401933	-0.396987	0.687772	0.845776	0.396988	tubulin, beta 2b		Tubb2b	NM_023716
10408879	2.90573	down	0.248651	0.325972	0.264634	-1.08165	-0.907829	-1.78797	glucose-fructose oxidoreductase domain containing 1		Gfod1	NM_001033399
10408935	3.43099	down	0.576111	0.325162	0.360779	-1.40693	-1.22789	-1.43901			ENSMUSG00000074917
10408937	2.28745	down	0.513224	0.307207	0.718079	-0.538993	-0.515852	-0.987859	ataxin 1	BC058178	Atxn1	NM_009124	NM_009124 // GenMAPP // mRNA_processing_binding_Reactome /// BC058178 // GenMAPP // mRNA_processing_binding_Reactome
10409031	2.58054	up	-0.43745	-0.479199	-0.680361	0.726212	0.91856	0.861237	DEK oncogene (DNA binding)	BC055451	Dek	NM_025900
10409190	3.40247	up	-0.282306	-0.339532	-0.332182	1.17499	1.44237	1.72836	centromere protein P		Cenpp	NM_025495
10409220	3.18244	up	-0.598508	-0.685413	-0.800841	1.05438	0.952213	0.919043	histone cluster 2, H2aa2 | histone cluster 2, H2ac | histone cluster 2, H2aa1		Hist2h2aa2|Hist2h2ac|Hist2h2aa1	NM_178212|NM_175662
10409236	2.04645	down	0.557485	0.380508	0.428253	-0.495705	-0.463804	-0.773617
10409261	3.41359	down	0.277704	0.691448	0.191311	-0.978759	-0.719459	-2.45519	DIRAS family, GTP-binding RAS-like 2	BC086799	Diras2	NM_001024474
10409265	2.3241	down	0.29053	-0.0674972	0.246343	-1.01255	-1.07465	-1.09345	AU RNA binding protein/enoyl-coenzyme A hydratase	BC049597	Auh	NM_016709	BC049597 // GenMAPP // mRNA_processing_binding_Reactome
10409282	2.00301	up	-0.609754	-0.107768	-0.675856	0.204691	0.520216	0.888233	receptor tyrosine kinase-like orphan receptor 2	BC070436	Ror2	NM_013846
10409365	2.21289	up	-0.763354	-0.548888	-0.768589	0.602513	0.429127	0.325315	G protein-regulated inducer of neurite outgrowth 1	BC057044	Gprin1	NM_012014
10409369	3.21684	down	0.423192	0.115948	0.542234	-0.863574	-1.26159	-1.85039	synuclein, beta	BC019409	Sncb	NM_033610
10409579	2.10593	down	0.986594	0.337728	1.08726	-0.167963	-0.0450678	-0.598762	chemokine (C-X-C motif) ligand 14	AF192557	Cxcl14	NM_019568
10409616	3.33998	down	0.73443	0.80486	0.950293	-0.637191	-0.581112	-1.51163	sparc/osteonectin, cwcv and kazal-like domains proteoglycan 1	BC075625	Spock1	NM_009262
10409643	2.14602	up	-0.409833	-0.513837	-0.44831	0.529346	0.577631	0.826041	heterogeneous nuclear ribonucleoprotein A0		Hnrnpa0
10409988	3.07166	up	-0.755503	-1.01134	-0.904189	0.425003	0.407061	1.35396
10410063	2.1908	up	-0.379569	-0.614112	-0.1571	0.796848	0.706227	0.740507	ribosomal protein L10A | similar to ribosomal protein L10a	U12403	Rpl10a|LOC100043141|LOC100046648	NM_011287	NM_011287 // GenMAPP // Ribosomal_Proteins /// U12403 // GenMAPP // Ribosomal_Proteins
10410092	2.04401	up	-0.0734348	-0.150783	-0.244236	0.697214	0.90958	1.01896	zinc finger protein 367	BC119531	Zfp367	NM_175494
10410259	2.29749	down	0.814534	0.569879	0.624333	-0.613186	-0.703579	-0.274667	ubiquinol-cytochrome c reductase binding protein	BC086921	Uqcrb	NM_026219	NM_026219 // GenMAPP // Electron_Transport_Chain /// BC086921 // GenMAPP // Electron_Transport_Chain
10410408	2.50264	down	1.0711	0.5755	1.02348	-0.506159	-0.23928	-0.55482	adenylate cyclase 2	BC037107	Adcy2	NM_153534	NM_153534 // GenMAPP // G_Protein_Signaling /// NM_153534 // GenMAPP // Calcium_regulation_in_cardiac_cells /// NM_153534 // GenMAPP // Smooth_muscle_contraction /// BC037107 // GenMAPP // G_Protein_Signaling /// BC037107 // GenMAPP // Calcium_regulation_
10410560	5.06078	up	-0.589143	-0.733021	-0.966504	1.31914	1.68826	1.72201	thyroid hormone receptor interactor 13	BC126946	Trip13	NM_027182
10410625	2.11191	down	0.410747	0.231573	0.218482	-0.860883	-0.765647	-0.748315	succinate dehydrogenase complex, subunit A, flavoprotein (Fp)	BC031849	Sdha	NM_023281	NM_023281 // GenMAPP // Electron_Transport_Chain /// NM_023281 // GenMAPP // Krebs-TCA_Cycle /// BC031849 // GenMAPP // Electron_Transport_Chain /// BC031849 // GenMAPP // Krebs-TCA_Cycle
10410656	2.01958	down	0.984116	0.509908	0.850043	-0.00721502	-0.351417	-0.339477	calpastatin	AB026997	Cast	NM_009817	NM_009817 // GenMAPP // Circadian_Exercise /// AB026997 // GenMAPP // Circadian_Exercise
10410887	2.03105	up	-0.306627	-0.611509	-0.355882	0.425874	0.416672	0.950116	similar to ribosomal protein S2		LOC238756	XR_033908
10410919	2.1284	up	-0.350683	-0.473421	-0.432281	0.817961	0.477098	0.717865	similar to high mobility group protein homolog HMG4		LOC435373	XR_034009
10410927	3.27065	up	0.369091	-0.299259	0.0876884	1.88601	1.41226	1.98798	pol polyprotein	X16670	LOC280487
10410931	2.28082	up	-0.0750108	-0.498824	-0.290525	0.91463	0.94402	0.845645	versican	D16263	Vcan	NM_001081249
10411156	2.46383	down	0.181909	-0.00183678	0.244998	-1.06181	-1.0139	-1.40194	secretory carrier membrane protein 1	BC034283	Scamp1	NM_029153
10411229	2.3071	up	-0.110507	-0.602937	-0.232875	0.951391	1.01489	0.705637	coagulation factor II (thrombin) receptor	BC031516	F2r	NM_010169	NM_010169 // GenMAPP // GPCRDB_Class_A_Rhodopsin-like /// BC031516 // GenMAPP // GPCRDB_Class_A_Rhodopsin-like
10411274	5.11299	down	0.784535	0.0342627	0.953482	-1.39001	-1.95785	-1.94236	synaptic vesicle glycoprotein 2c	BC132111|U24700|AK173092	Sv2c
10411359	3.15549	up	-0.371777	-0.367157	-0.537726	1.19754	0.367157	2.13224	proteolipid protein 2	BC092095	Plp2	NM_019755
10411668	2.08091	down	0.160198	0.36279	0.0903301	-0.898113	-0.685795	-0.974417	occludin	U49185	Ocln	NM_008756
10411728	4.95884	up	-0.700239	-0.928255	-0.913257	0.87669	1.49133	2.02024	centromere protein H	AB017634	Cenph	NM_021886
10411739	17.5011	up	-1.25093	-2.71451	-2.65687	1.60041	1.92396	2.24145	cyclin B1	BC011478	Ccnb1	NM_172301	NM_172301 // GenMAPP // Cell_Cycle_KEGG /// NM_172301 // GenMAPP // G1_to_S_cell_cycle_Reactome /// BC011478 // GenMAPP // Cell_Cycle_KEGG /// BC011478 // GenMAPP // G1_to_S_cell_cycle_Reactome
10411804	2.04689	down	0.844179	0.254395	0.835363	-0.456144	-0.366967	-0.343245	microtubule associated serine/threonine kinase family member 4	AK129114	Mast4
10411949	4.60289	down	0.947941	0.996252	0.984051	-0.827877	-0.734305	-2.1172	regulator of G-protein signalling 7 binding protein	BC118957	Rgs7bp	NM_029879
10412066	2.11073	down	0.380445	-0.0223398	0.462192	-0.526843	-0.82871	-1.05738	RAB3C, member RAS oncogene family	BC114335	Rab3c	NM_023852
10412100	8.037	up	-1.15459	-1.76192	-1.88211	1.31996	1.40992	1.49147	mitogen-activated protein kinase kinase kinase 1	AF117340	Map3k1	NM_011945	NM_011945 // GenMAPP // Apoptosis /// NM_011945 // GenMAPP // Apoptosis_GenMAPP /// NM_011945 // GenMAPP // MAPK_Cascade /// AF117340 // GenMAPP // Apoptosis /// AF117340 // GenMAPP // Apoptosis_GenMAPP /// AF117340 // GenMAPP // MAPK_Cascade
10412378	2.02601	up	-0.403517	-0.571056	-0.520447	0.403518	0.48957	0.667815	similar to H3 histone, family 3A | H3 histone, family 3B	AK211689	LOC100045490|H3f3a|H3f3b	XM_885235|XR_034175|XR_035704|XR_034511|XR_030817|XM_001472267
10412491	2.1512	up	-0.375027	-0.727188	-0.599056	0.281155	0.876035	0.45696		AK084462
10412517	2.50687	up	-0.441069	-1.05042	-0.726998	0.353255	0.905849	0.500069	predicted gene, ENSMUSG00000057445 | predicted gene, ENSMUSG00000063277		ENSMUSG00000057445|ENSMUSG00000063277
10412607	2.04628	down	0.144992	-0.0384674	0.172068	-1.00806	-0.734276	-1.07808	abhydrolase domain containing 6	BC027011	Abhd6	NM_025341
10412667	2.31976	up	-0.22173	-0.820104	-0.242675	0.467236	1.12717	0.76301	protein tyrosine phosphatase, receptor type, G	L09562	Ptprg	NM_008981
10412711	2.34098	down	0.794102	0.621712	0.624804	-0.609343	-0.785907	-0.245469	ubiquinol-cytochrome c reductase binding protein	BC086921	Uqcrb	NM_026219	NM_026219 // GenMAPP // Electron_Transport_Chain /// BC086921 // GenMAPP // Electron_Transport_Chain
10412773	2.01502	up	-0.432499	-0.450324	-0.488425	0.212098	0.967331	0.481715	solute carrier family 4, sodium bicarbonate cotransporter, member 7	BC038373	Slc4a7	NM_001033270
10412900	3.51435	down	0.726636	0.196148	0.436315	-1.29999	-1.22556	-1.55512	NFKB inhibitor interacting Ras-like protein 1	BC061092	Nkiras1	NM_023526
10413014	2.0936	up	-0.192512	-0.444058	0.10504	0.795052	1.32716	0.544219	coiled-coil-helix-coiled-coil-helix domain containing 1	BC092216	Chchd1	NM_025366
10413216	2.16394	up	-0.891429	-0.86187	-1.15976	0.0208306	0.472033	-0.0649452	RIKEN cDNA 4931406H21 gene		4931406H21Rik	NM_175264
10413243	2.25578	up	-0.321533	-0.339524	-0.38009	0.419436	1.30617	0.754118	double homeobox B-like | similar to RIKEN cDNA 1110051B16 gene	BC055782	Duxbl|LOC100039227|LOC100039293	NM_183389
10413255	2.37575	up	-0.384777	-0.36001	-0.42408	0.436955	1.39339	0.745928	double homeobox B-like | similar to RIKEN cDNA 1110051B16 gene	BC055782	Duxbl|LOC100039227|LOC100039293	NM_183389
10413265	2.37602	up	-0.386155	-0.359069	-0.426418	0.436531	1.39081	0.746657	double homeobox B-like | similar to RIKEN cDNA 1110051B16 gene	BC055782	Duxbl|LOC100039227|LOC100039293	NM_183389
10413419	2.72288	down	0.0203276	-0.0203276	0.0424604	-1.26331	-1.18153	-1.8481	Rho guanine nucleotide exchange factor (GEF) 3	BC012262	Arhgef3	NM_027871
10413710	7.67508	up	-1.07131	-1.22421	-1.22663	1.66513	2.06677	1.5665	5'-nucleotidase domain containing 2	BC011230	Nt5dc2	NM_027289
10413874	3.78313	down	0.757395	0.36164	0.856123	-0.936278	-1.19783	-1.64948	oxoglutarate dehydrogenase-like		Ogdhl	NM_001081130
10413932	2.19695	down	0.938783	0.893214	0.828842	-0.102606	-0.260565	-0.3825	RIKEN cDNA E130203B14 gene		E130203B14Rik	NM_178791
10414025	2.98199	down	0.555293	0.926064	0.189273	-1.01288	-0.189273	-1.85604	growth differentiation factor 10	BC058358	Gdf10	NM_145741
10414269	2.87062	down	0.645165	0.316995	0.574436	-0.718815	-0.844438	-1.46424			BC061237	XR_031487
10414355	2.22336	up	-0.298242	-0.7056	-0.626572	0.531807	0.750194	0.545814	mitogen-activated protein kinase 1 interacting protein 1-like | hypothetical protein LOC100044924	BC047201	Mapk1ip1l|LOC100044924	NM_178684
10414360	2.14627	up	-0.417443	-0.113176	-0.337864	0.728702	1.36224	0.346063	lectin, galactose binding, soluble 3	BC132328	Lgals3	NM_010705
10414417	2.087	up	-0.391256	-0.427474	-0.282574	0.755411	0.983523	0.344047	pellino 2	AF302504	Peli2	NM_033602
10414522	2.88413	up	-0.404102	-0.795067	-0.529252	0.738776	1.02132	1.09589	apurinic/apyrimidinic endonuclease 1	BC052401	Apex1	NM_009687
10414767	2.61398	up	-0.199782	-0.388647	0.0148129	1.30963	1.13427	1.14122	ribosomal protein S19	BC086938	Rps19	XM_140295|XR_033812|XR_033626|XR_034853|XR_031153	BC086938 // GenMAPP // Ribosomal_Proteins
10414874	2.61418	up	-0.191866	-0.381189	0.0127144	1.31618	1.13914	1.14341	ribosomal protein S19	BC086938	Rps19	XM_140295|XR_033812|XR_033626|XR_034853|XR_031153	BC086938 // GenMAPP // Ribosomal_Proteins
10415132	4.4073	down	1.43876	1.17913	1.44143	-0.749049	-0.756667	-0.854646	CKLF-like MARVEL transmembrane domain containing 5	AY241867	Cmtm5	NM_026066
10415377	2.27177	up	-0.348538	-0.708981	-0.412911	0.302319	0.762392	1.01631	RIKEN cDNA 2610027L16 gene	BC018523	2610027L16Rik	NM_026403	NM_026403 // GenMAPP // mRNA_processing_binding_Reactome /// BC018523 // GenMAPP // mRNA_processing_binding_Reactome
10415640	2.13629	up	-0.296174	-0.180213	0.052978	1.17599	0.679825	1.00608	small nucleolar RNA, H/ACA box 65		Snora65	NR_002898	NR_002898 // GenMAPP // Ribosomal_Proteins /// NR_002898 // GenMAPP // mRNA_processing_binding_Reactome
10415660	2.07005	up	-0.181394	-0.319779	0.0167141	0.982039	0.903063	0.779434	ribosomal protein L13 | similar to ribosomal protein L13	BC055358	Rpl13|LOC100039656|LOC100040605|LOC100044916	NM_016738	NM_016738 // GenMAPP // Ribosomal_Proteins /// BC055358 // GenMAPP // Ribosomal_Proteins
10415725	3.67872	up	-0.431453	-0.772593	-0.364862	1.26801	1.46504	1.33564	spermatogenesis associated 13	AK220313	Spata13
10415791	2.85205	up	-0.333968	-0.623425	-0.384974	0.794448	1.35304	1.04614	ribonuclease H2, subunit B	BC047997	Rnaseh2b	NM_026001
10416037	11.9156	up	-0.818814	-1.32863	-1.83384	1.81297	2.6015	2.32857	PDZ binding kinase	BC020099	Pbk	NM_023209
10416057	2.98693	down	0.934233	0.734984	0.896544	-0.344848	-0.704124	-1.12125	clusterin	D14077	Clu	NM_013492
10416126	2.09351	up	0.045898	-0.155236	-0.045898	0.870708	1.0794	1.09242	early B-cell factor 2	U92703	Ebf2	NM_010095
10416175	6.54496	down	2.11319	0.747936	2.21413	-0.356147	-1.45348	-1.24627	neurofilament, light polypeptide	BC029203	Nefl	NM_010910
10416273	4.45716	down	0.0159731	0.393299	0.0521498	-1.44823	-1.36745	-3.19128	phytanoyl-CoA hydroxylase interacting protein	BC030494	Phyhip	NM_145981
10416279	3.31409	down	0.655493	0.382372	0.825685	-0.611905	-0.951184	-1.7592	leucine-rich repeat LGI family, member 3	AF515590	Lgi3	NM_145219
10416379	2.59851	down	0.513928	0.306	0.305627	-1.11401	-0.786756	-1.10672	succinate-Coenzyme A ligase, ADP-forming, beta subunit	BC057605	Sucla2	NM_011506	NM_011506 // GenMAPP // Krebs-TCA_Cycle /// BC057605 // GenMAPP // Krebs-TCA_Cycle
10416655	2.12875	up	-0.0622015	-0.00270605	-0.234987	0.760797	1.19081	1.01852			EG432879	NM_001034882
10416696	3.26613	up	0.370672	-0.296636	0.0890636	1.88728	1.41118	1.98739	hypothetical protein LOC100043775 | hypothetical protein LOC100043821	AK145655	LOC100043775|LOC100043821	XM_001480931|XM_001481017
10416698	3.26821	up	0.369735	-0.298549	0.0899267	1.88772	1.41138	1.98751	hypothetical protein LOC100043775 | hypothetical protein LOC100043821	AK145655	LOC100043775|LOC100043821	XM_001480931|XM_001481017
10416700	2.54602	down	1.36905	0.756113	1.43527	0.134048	-0.277209	-0.341139	protocadherin 17	BC079850	Pcdh17	NM_001013753
10416736	3.74409	up	-0.516561	-0.777286	-0.737809	0.91537	1.44311	1.32371	RIKEN cDNA 6720463M24 gene	BC052183	6720463M24Rik	NM_175265
10416945	2.34158	up	-0.674668	-0.114237	-0.575688	0.526985	0.873904	0.916959	RIKEN cDNA 5033413D16 gene	AK053349	5033413D16Rik
10416950	3.49405	up	-0.487596	-0.40025	-0.549426	1.23162	1.39044	1.35537
10416952	2.28993	up	-0.17151	-0.195446	-0.14627	0.676575	1.21194	1.18418
10416954	2.26333	up	-0.381708	-0.340988	-0.336064	0.454736	1.12773	0.89412
10416958	2.48005	up	-0.388809	-0.373142	-0.615838	0.414843	1.18017	0.958307
10417027	4.06914	down	1.61111	0.925378	1.57987	-0.333079	-0.814962	-0.809771	claudin 10	BC029019	Cldn10	NM_021386|NM_023878
10417561	4.79583	down	0.569802	0.894782	0.519725	-0.720923	-1.28136	-2.79875		BC055107	BC055107	NM_183187
10417601	2.18209	up	-0.494308	-0.633765	-0.551091	0.419395	0.636319	0.642252	prothymosin alpha	BC085171	Ptma	NM_008972
10417628	2.1535	down	0.616932	0.0567646	0.637733	-0.505957	-0.259305	-1.24335	Ca2+-dependent secretion activator	BC079679	Cadps	NM_012061|NM_001042617
10417704	2.50435	down	-0.327996	-0.174543	-0.158163	-1.34979	-1.44157	-1.84266	leucine rich repeat containing 3B	BC019794	Lrrc3b	NM_146052
10417745	2.04025	up	-0.255925	-0.441874	-0.262739	0.616501	0.712101	0.797098	ribosomal protein L15	BC079842	Rpl15	NM_025586|XM_912278|XM_001480997|XR_034166	NM_025586 // GenMAPP // Ribosomal_Proteins /// BC079842 // GenMAPP // Ribosomal_Proteins
10417829	2.32827	up	-0.131669	-0.239465	-0.245083	0.690999	1.1821	1.16845	DnaJ (Hsp40) homolog, subfamily C, member 9	BC014686	Dnajc9	NM_134081
10417972	2.10139	down	0.700389	0.0652313	0.845717	-0.398458	-0.627699	-0.576529	calcium/calmodulin-dependent protein kinase II gamma	AF395884	Camk2g	NM_178597|NM_001039138|NM_001039139	NM_178597 // GenMAPP // Calcium_regulation_in_cardiac_cells /// NM_178597 // GenMAPP // Smooth_muscle_contraction /// NM_001039138 // GenMAPP // Calcium_regulation_in_cardiac_cells /// NM_001039138 // GenMAPP // Smooth_muscle_contraction /// NM_001039139
10418053	3.70413	down	0.863418	1.05312	0.811567	-0.61903	-0.725153	-1.59511	potassium large conductance calcium-activated channel, subfamily M, alpha member 1	U09383	Kcnma1	NM_010610
10418092	2.75358	down	0.836543	0.779328	0.649719	-0.389098	-0.323652	-1.40559	RIKEN cDNA A830039N20 gene	BC038501	A830039N20Rik
10418171	2.15863	down	0.882105	0.51888	1.02079	-0.221632	-0.257773	-0.429176	RIKEN cDNA 2310047A01 gene		2310047A01Rik	NM_001101433
10418410	2.12114	down	0.021616	0.207969	-0.021615	-1.08499	-0.515181	-1.44637	protein kinase C, delta	AB011812	Prkcd	NM_011103	NM_011103 // GenMAPP // G_Protein_Signaling /// NM_011103 // GenMAPP // Wnt_Signaling /// NM_011103 // GenMAPP // Calcium_regulation_in_cardiac_cells /// NM_011103 // GenMAPP // Smooth_muscle_contraction /// AB011812 // GenMAPP // G_Protein_Signaling ///
10418480	2.08148	up	-0.294509	-0.768481	-0.519572	0.375131	0.598026	0.617112	guanine nucleotide binding protein-like 3 (nucleolar)	BC037996	Gnl3	NM_153547
10418498	2.14341	up	-0.265052	-0.543006	-0.239144	0.697919	0.747873	0.806723			EG432834	XM_484358|XR_031579
10418506	2.08226	up	-0.273878	-0.417218	-0.371938	0.518212	0.504429	1.08878	stabilin 1	AF290914	Stab1	NM_138672
10418921	2.78595	down	2.19304	0.631777	2.46483	0.332872	0.494104	0.0281649	synuclein, gamma	BC028508	Sncg	NM_011430
10419038	2.4579	down	0.311845	0.253376	0.335962	-0.992371	-0.820061	-1.17867	growth hormone inducible transmembrane protein	AF412297	Ghitm	NM_078478
10419049	2.64582	down	0.579054	-0.25461	0.683211	-1.01461	-0.978534	-1.21035	neuregulin 3	AF010130	Nrg3	NM_008734
10419082	3.47846	down	0.970151	1.18149	0.82246	-0.471281	-0.546221	-1.40374	RIKEN cDNA 5730469M10 gene	BC056635	5730469M10Rik
10419296	3.61198	up	-0.666636	-0.740863	-1.01871	0.611744	1.31999	1.20042	WD repeat and HMG-box DNA binding protein 1	BC063740	Wdhd1	NM_172598
10419323	5.77943	up	-0.72543	-0.9259	-1.21245	1.35145	1.7118	1.66575	discs, large homolog 7 (Drosophila)	BC058087	Dlg7	NM_144553
10419416	3.39834	down	0.137224	0.0137444	-0.0137444	-1.5598	-1.52756	-2.06992	RIKEN cDNA 3632451O06 gene	BC023359	3632451O06Rik	NM_026142
10419578	3.07764	down	0.786475	0.75289	0.690044	-0.557099	-0.836212	-1.24275	N-myc downstream regulated gene 2	BC012963	Ndrg2	NM_013864
10419854	2.11045	down	0.0969706	0.40425	0.118745	-0.745624	-0.440882	-1.42618	solute carrier family 7 (cationic amino acid transporter, y+ system), member 8	BC059004	Slc7a8	NM_016972
10419892	3.04007	up	-0.239869	-0.305825	-0.571431	0.882154	1.61341	1.19962	embryonal Fyn-associated substrate	U28728	Efs	NM_010112
10420023	2.13091	down	0.284689	0.0618958	0.423971	-0.732066	-0.653719	-1.11807	RIKEN cDNA 1500005A01 gene	AB054001|BC024704	1500005A01Rik
10420209	4.65447	down	-0.113861	0.577168	-0.0658474	-1.37224	-1.15249	-3.73366	cerebellin 3 precursor protein	BC065108	Cbln3	NM_019820
10420216	3.18089	down	0.543318	0.188457	0.563113	-0.912089	-1.20514	-1.59618	RIKEN cDNA 2310014G06 gene	BC087941	2310014G06Rik	NM_001082975
10420320	2.81512	up	-0.249688	-0.443032	-0.547036	0.697035	1.55264	0.99016	centromere protein J	BC092399	Cenpj	NM_001014996
10420362	2.44714	down	0.710005	0.982763	0.992645	-0.214511	-0.363315	-0.610053	gap junction protein, beta 2	BC013634	Gjb2	NM_008125	NM_008125 // GenMAPP // Calcium_regulation_in_cardiac_cells /// BC013634 // GenMAPP // Calcium_regulation_in_cardiac_cells
10420366	3.30409	down	1.00021	0.707795	0.777936	-0.362465	-0.689189	-1.63516	gap junction protein, beta 6	BC013811	Gjb6	NM_001010937|NM_008128	BC013811 // GenMAPP // Calcium_regulation_in_cardiac_cells
10420426	8.53015	up	-0.923839	-1.05027	-1.16027	1.65399	2.24989	2.23946	RIKEN cDNA F630043A04 gene	BC117501	F630043A04Rik	NM_198605
10420532	2.66875	down	0.74717	0.117192	0.779069	-0.673944	-0.790749	-1.14037	ATPase, aminophospholipid transporter-like, class I, type 8A, member 2	AF156550	Atp8a2	NM_015803
10420657	2.94212	up	-0.156692	-0.498228	0.0655794	1.35098	1.48519	1.24505	predicted gene, EG432865 | similar to ribosomal protein S12		EG432865|LOC671641	XM_912032
10420659	2.11991	down	0.507416	0.254267	0.336831	-0.816688	-0.581917	-0.754886	RIKEN cDNA 6330409N04 gene	BC037015	6330409N04Rik	NM_025697
10420668	2.29316	up	-0.582609	-0.306254	-0.819082	0.302952	0.937685	0.643427
10420877	6.08004	up	-0.518761	-0.571393	-0.7019	1.73386	2.28253	2.0038	establishment of cohesion 1 homolog 2 (S. cerevisiae)	BC033303	Esco2	NM_028039
10421029	6.85417	up	-0.752883	-0.576193	-1.1263	1.80842	2.09843	1.96873	cell division cycle associated 2	BC075682	Cdca2	NM_175384|NM_001110162
10421100	4.41497	down	1.76913	0.314054	2.03196	-0.0375319	-1.13125	-1.14329	neurofilament, medium polypeptide	DQ201636	Nefm	NM_008691
10421418	2.60653	down	0.615793	0.44206	0.728253	-0.558764	-0.815007	-0.98652	erythrocyte protein band 4.9	BC016897	Epb4.9	NM_013514
10421683	2.03795	up	-0.287433	-0.59023	-0.369832	0.433763	0.431147	0.96895	ribosomal protein S2	BC116446|M20632	Rps2	XM_902301|XR_031035|XR_031857|XR_035050	M20632 // GenMAPP // Ribosomal_Proteins /// M20632 // GenMAPP // Ribosomal_Proteins /// M20632 // GenMAPP // Ribosomal_Proteins /// M20632 // GenMAPP // Ribosomal_Proteins /// M20632 // GenMAPP // Ribosomal_Proteins /// M20632 // GenMAPP // Ribosomal_Prot
10421723	2.42743	down	0.851229	0.397192	1.15105	-0.136256	-0.734946	-0.567618	DnaJ (Hsp40) homolog, subfamily C, member 15	BC027509	Dnajc15	NM_025384
10421774	2.08589	down	0.731668	0.402837	0.339068	-0.452157	-0.545191	-0.711059	diacylglycerol kinase, eta	BC127173	Dgkh	NM_001081336
10421877	4.16238	up	-0.323486	-0.494117	-0.506507	1.28999	1.96334	1.59478	diaphanous homolog 3 (Drosophila)	BC085191	Diap3	NM_019670
10421924	2.78039	down	0.119604	-0.00635529	0.00635529	-1.38644	-1.07442	-1.8454	protocadherin 9	AY861423	Pcdh9	NM_001081377
10421932	2.77466	down	0.110172	-0.00397301	0.00397205	-1.39106	-1.06074	-1.85497	protocadherin 9		Pcdh9	NM_001081377
10421934	2.55894	down	1.67917	0.417774	1.69303	-0.0734954	-0.170769	-0.0323863	kelch-like 1 (Drosophila)	BC094584	Klhl1	NM_053105
10421972	2.36523	up	-0.123568	-0.388903	0.0235224	1.14582	1.06507	1.02609	ribosomal protein L36a | similar to ribosomal protein L36a | ribosomal protein L36a-like	BC086777	Rpl36a|LOC100040331|LOC100045128|LOC100048339|Rpl36al	NM_019865|XR_033166|XR_034390
10421981	2.32185	up	-0.532241	-0.652203	-0.671352	0.364439	0.817013	0.608579	DIS3 mitotic control homolog (S. cerevisiae)	BC027357	Dis3	NM_028315	NM_028315 // GenMAPP // mRNA_processing_binding_Reactome /// BC027357 // GenMAPP // mRNA_processing_binding_Reactome
10422057	2.16779	up	-0.286079	-0.555008	-0.188393	0.742036	0.760994	0.816173	similar to hCG2028724 | similar to ribosomal protein L7a | similar to Ribosomal protein L7a		LOC545567|LOC664947|LOC100047006	XR_034935|XM_001475485|XM_001476925|XR_031579|XM_910353
10422164	2.06487	down	0.582029	0.589873	0.486523	-0.700087	0.0384855	-0.818131	endothelin receptor type B	BC026553	Ednrb	NM_007904	NM_007904 // GenMAPP // Prostaglandin_synthesis_regulation /// NM_007904 // GenMAPP // GPCRDB_Class_A_Rhodopsin-like /// NM_007904 // GenMAPP // Peptide_GPCRs /// BC026553 // GenMAPP // Prostaglandin_synthesis_regulation /// BC026553 // GenMAPP // GPCRDB_
10422179	2.08668	up	-0.0349445	-0.0683107	0.034945	1.33512	0.889154	0.89104	POU domain, class 4, transcription factor 1	AY706205	Pou4f1	NM_011143
10422185	2.50916	up	-0.169382	-0.464944	-0.398481	0.550158	1.17162	1.22703	ring finger protein 219	BC029231	Rnf219	NM_026047
10422240	3.15755	down	0.0190191	-0.0190191	0.07827	-1.27741	-1.48361	-2.13712	SLIT and NTRK-like family, member 1	AK173296	Slitrk1	NM_199065
10422247	3.26721	up	0.369702	-0.296628	0.0894785	1.88726	1.41235	1.98713	pol polyprotein	X16670	LOC280487
10422312	3.5269	down	1.47304	0.881809	1.46419	-0.282237	-0.668766	-0.68516	claudin 10	BC029019	Cldn10	NM_023878|NM_021386
10422436	2.68074	down	0.183393	0.22423	0.104965	-0.974213	-0.840852	-1.94024	dedicator of cytokinesis 9	AK122431	Dock9	NM_001081039
10422512	2.29547	down	0.30404	0.509447	0.522968	-0.620198	-0.554975	-1.08474		BC006662|BC080839	BC006662
10422585	3.53742	down	-0.0641604	0.368799	-0.127512	-1.54195	-1.37906	-2.36996	fibroblast growth factor 14	U66204	Fgf14	NM_207667|NM_010201
10422628	2.78968	down	0.0352201	0.182468	0.0759172	-1.23555	-1.23391	-1.67723	phosphatidylinositol-specific phospholipase C, X domain containing 3		Plcxd3	NM_177355
10422822	2.58823	down	1.227	0.13032	1.20837	-0.418328	-0.675251	-0.456625	leukemia inhibitory factor receptor	D26177	Lifr	NM_013584|NM_001113386
10422854	2.65559	up	-0.522378	-0.775565	-0.692476	0.42577	0.67801	1.13289	nucleoporin 155	BC050919	Nup155	NM_133227
10423243	2.14959	down	1.24553	0.225006	1.28494	-0.088203	0.0483971	-0.516904	cadherin 10	BC052056	Cdh10	NM_009865
10423258	3.23683	down	1.47133	0.70594	1.28583	-0.441234	-0.558546	-0.62086	cadherin 12	BC086655	Cdh12	NM_001008420
10423274	3.73235	down	0.604336	0.779105	0.486367	-1.0018	-0.921425	-1.90722	cadherin 18	AF068258	Cdh18	NM_001081299
10423287	3.54376	down	0.59309	0.694333	0.475914	-0.967647	-0.993569	-1.75129	cadherin 18	AF068258	Cdh18	NM_001081299
10423358	2.03196	down	0.35396	0.121294	0.289995	-0.930707	-0.669794	-0.702867	membrane-associated ring finger (C3HC4) 11	AK162044	2011-03-11
10423505	2.30368	down	1.4527	0.674182	1.23146	-0.190224	-0.202507	0.139244	carboxymethylenebutenolidase-like (Pseudomonas)	BC024580	Cmbl	NM_181588
10423520	2.46316	down	0.382335	0.308021	0.399216	-1.04533	-0.476876	-1.28975	sema domain, seven thrombospondin repeats (type 1 and type 1-like), transmembrane domain (TM) and short cytoplasmic domain, (semaphorin) 5A	BC065137	Sema5a	NM_009154
10423593	2.25085	down	0.928906	0.584222	0.683939	-0.717719	-0.474462	-0.122155	lysosomal-associated protein transmembrane 4B	EU561010	Laptm4b	NM_033521
10423805	2.49304	down	0.400997	0.0348473	0.325081	-1.0821	-0.997318	-1.11337	ATPase, H+ transporting, lysosomal V1 subunit C1	AB088407	Atp6v1c1	NM_025494
10423821	2.46587	down	1.184	0.591501	1.22902	-0.213889	-0.319959	-0.367912	brain and acute leukemia, cytoplasmic	AF371320	Baalc	NM_080640
10423921	2.55658	down	0.0678501	0.0289478	0.0159683	-1.35262	-1.23182	-1.36545	oxidation resistance 1	BC098491	Oxr1	NM_130885
10424060	2.48472	down	1.15877	0.260572	1.44151	-0.133342	-0.498905	-0.446157	RIKEN cDNA A930017M01 gene	AK080719	A930017M01Rik	XR_035197
10424062	3.07323	down	1.50617	0.431176	1.27025	-0.239167	-0.711176	-0.701342	RIKEN cDNA A930017M01 gene	AK080719	A930017M01Rik	XR_035197
10424188	3.20494	up	-0.459145	-0.85322	-0.831309	0.526935	0.827685	1.5426	Mdm2, transformed 3T3 cell double minute p53 binding protein	BC052197	Mtbp	NM_134092
10424221	2.38502	up	-0.298471	-0.679596	-0.536754	0.416365	0.513838	1.31698	WD repeat domain 67	BC050039|AB185844	Wdr67	NM_001081396
10424377	3.27407	up	0.36763	-0.302088	0.0879946	1.88637	1.41301	1.98742	hypothetical protein LOC100043775 | hypothetical protein LOC100043821		LOC100043775|LOC100043821	XM_001480931|XM_001481017
10424400	3.979	up	-0.669562	-0.962527	-0.954615	0.825726	0.731245	1.83354	myelocytomatosis oncogene	BC006728	Myc	NM_010849	NM_010849 // GenMAPP // Apoptosis /// NM_010849 // GenMAPP // Apoptosis_GenMAPP /// NM_010849 // GenMAPP // G1_to_S_cell_cycle_Reactome /// NM_010849 // GenMAPP // Wnt_Signaling /// BC006728 // GenMAPP // Apoptosis /// BC006728 // GenMAPP // Apoptosis_Gen
10424439	2.32827	down	0.801027	0.615141	0.605347	-0.636476	-0.543191	-0.456587	EFR3 homolog A (S. cerevisiae)	AB158474	Efr3a	NM_133766
10424667	2.68591	down	1.07232	0.559324	1.1921	-0.186147	-0.601337	-0.665008	RIKEN cDNA 4930572J05 gene	BC047266	4930572J05Rik	NM_198607
10424700	2.11862	up	-0.449429	-0.365225	-0.246278	0.457947	0.612236	1.11827	zinc finger protein 41	BC053927	Zfp41	NM_011759|NM_001044718
10424779	7.16121	up	-0.809212	-1.3399	-1.00356	1.53353	1.68114	2.15327	CDC28 protein kinase regulatory subunit 2 | similar to Cyclin-dependent kinases regulatory subunit 2 (CKS-2)	BC094919|BC022647	Cks2|LOC100039474|LOC100044764
10424781	2.67889	down	0.1893	0.178205	0.220601	-0.960783	-1.16789	-1.54814	glutamate receptor, ionotropic, N-methyl D-aspartate-associated protein 1 (glutamate binding)	AF182040	Grina	NM_023168
10424929	2.58057	up	-0.374812	-0.161833	-0.180641	0.885	0.975735	1.52505	aarF domain containing kinase 5	BC030881	Adck5	NM_172960
10424945	2.03521	down	0.0335093	0.00217915	0.201281	-0.74304	-0.99087	-1.10465	kinesin family member C2	U92949	Kifc2	NM_010630
10425161	2.9591	up	-0.156394	-0.575183	-0.0275507	0.949837	0.968372	2.01813	lectin, galactose binding, soluble 1	BC099479	Lgals1	NM_008495
10425354	2.03134	down	0.0533428	-0.0349178	-0.0354729	-1.18744	-0.937872	-0.95903	mannoside acetylglucosaminyltransferase 3	BC053040	Mgat3	NM_010795
10425370	2.27897	down	0.0344572	0.227313	0.0700674	-0.961071	-0.904219	-1.36802	calcium channel, voltage-dependent, alpha 1I subunit		Cacna1i	NM_001044308
10425611	2.28003	down	0.450171	0.328287	0.35658	-0.814836	-0.93602	-0.681274	aconitase 2, mitochondrial	BC094462	Aco2	NM_080633	NM_080633 // GenMAPP // Krebs-TCA_Cycle /// BC094462 // GenMAPP // Krebs-TCA_Cycle
10425623	3.08166	down	0.592731	0.532615	0.681502	-0.665835	-1.10388	-1.29456	cold shock domain containing C2, RNA binding	BC016109	Csdc2	NM_145473
10425723	3.03774	down	1.11857	0.805249	1.01185	-0.390078	-0.636156	-0.847091	RIKEN cDNA 1500009C09 gene	BC023061|BC059784	1500009C09Rik
10426016	2.69895	up	-0.585479	-0.362552	-0.698224	0.733609	0.652715	1.26462	G two S phase expressed protein 1	BC027213	Gtse1	NM_013882
10426093	2.05532	up	-0.317389	-0.593427	-0.586016	0.452724	0.348584	0.819952	zinc finger, BED domain containing 4	BC052174	Zbed4	NM_181412
10426150	2.65463	down	0.491127	0.312789	0.778329	-0.704878	-0.852837	-1.08557	pannexin 2	DQ093579	Panx2	NM_001002005
10426244	2.04571	down	0.194734	0.0785398	0.339664	-0.656476	-0.786201	-1.04218	mitogen-activated protein kinase 8 interacting protein 2	BC029704	Mapk8ip2	NM_021921
10426292	2.29749	up	-0.400748	-0.364983	-0.606951	0.600513	0.608213	1.01877	asparagine-linked glycosylation 10 homolog B (yeast, alpha-1,2-glucosyltransferase)		Alg10b	NM_001033441
10426397	2.59713	down	0.504391	0.447876	0.522102	-0.65283	-0.745995	-1.25756	contactin 1	BC066864	Cntn1	NM_007727
10426425	4.40348	up	-0.218666	-1.24192	-0.423901	0.695482	1.44069	2.39528	PDZ domain containing RING finger 4	AK173342	Pdzrn4
10426467	2.13631	down	0.0829697	-0.315303	0.00295019	-1.377	-1.09921	-1.03853	transmembrane protein 117	BC051178	Tmem117	NM_178789
10426507	2.08885	up	-0.445242	-0.566184	-0.59116	0.397427	0.463856	0.724257	AT rich interactive domain 2 (Arid-rfx like) | RIKEN cDNA 1700124K17 gene	BC027180	Arid2|1700124K17Rik	NM_175251
10426557	2.81667	down	0.163681	0.129233	0.119962	-1.21776	-1.26479	-1.58654	phosphofructokinase, muscle	BC005526	Pfkm	NM_021514	NM_021514 // GenMAPP // Glycolysis_and_Gluconeogenesis /// BC005526 // GenMAPP // Glycolysis_and_Gluconeogenesis
10426581	2.44501	down	1.1991	0.156241	1.23315	-0.280065	-0.570915	-0.430059		BC090621	AI836003	NM_177716
10426669	3.37536	up	-0.659711	-0.222023	-0.631239	1.10472	1.20151	1.44591	trophinin associated protein	BC080746	Troap
10426812	2.50241	down	0.574346	0.599907	0.428123	-0.868817	-0.414721	-1.08404	glycerol-3-phosphate dehydrogenase 1 (soluble)	BC019391	Gpd1	NM_010271
10426891	2.31212	down	0.882175	0.37127	0.836501	-0.366585	-0.542433	-0.628675	methyltransferase like 7A1	BC055034|AB253945	Mettl7a1	NM_027334
10427125	2.3694	down	0.891693	0.689828	0.706732	-0.167571	-0.642313	-0.635425	insulin-like growth factor binding protein 6	BC012723	Igfbp6	NM_008344	NM_008344 // GenMAPP // Smooth_muscle_contraction /// BC012723 // GenMAPP // Smooth_muscle_contraction
10427166	4.35587	up	-0.482939	-0.647333	-0.58404	1.29955	1.54752	1.8075	extra spindle poles-like 1 (S. cerevisiae)	BC082603	Espl1	NM_001014976	NM_001014976 // GenMAPP // Cell_Cycle_KEGG /// BC082603 // GenMAPP // Cell_Cycle_KEGG
10427235	2.15801	down	0.453233	0.0584574	0.331931	-0.833858	-0.974852	-0.676778	proline rich 13	BC016234	Prr13	NM_025385
10427266	2.21431	up	-0.152773	-0.524357	-0.19864	0.886654	0.560479	1.11768	ribosomal protein L39	BC094645	Rpl39	NM_026055
10427310	2.14656	up	-0.44769	-0.636497	-0.7974	0.2082	0.449148	0.767151	heterogeneous nuclear ribonucleoprotein A1 | predicted gene, EG434858 | heterogeneous nuclear ribonucleoprotein A1 pseudogene	BC089340	Hnrnpa1|EG434858|LOC654467	NM_001039129|NM_010447|NR_002883|NR_002885	NM_001039129 // GenMAPP // mRNA_processing_binding_Reactome /// NM_010447 // GenMAPP // mRNA_processing_binding_Reactome /// NR_002883 // GenMAPP // mRNA_processing_binding_Reactome /// BC089340 // GenMAPP // mRNA_processing_binding_Reactome
10427389	3.27258	up	0.369926	-0.300293	0.0874424	1.88801	1.41303	1.98732	pol polyprotein	X16670	LOC280487
10427606	3.13045	up	-0.588122	-0.548534	-0.961227	0.705484	0.73469	1.40105	S-phase kinase-associated protein 2 (p45)	BC092236	Skp2	NM_145468|NM_013787	NM_145468 // GenMAPP // Cell_Cycle_KEGG /// NM_013787 // GenMAPP // Cell_Cycle_KEGG /// BC092236 // GenMAPP // Cell_Cycle_KEGG
10427744	4.88342	up	-0.423252	-0.947064	-0.750659	1.44081	1.43631	1.86558	retinoic acid induced 14	BC052458	Rai14	NM_030690
10427885	2.54613	up	-0.489415	-0.635496	-0.671641	0.653743	0.630154	0.964471	heterogeneous nuclear ribonucleoprotein A1 | predicted gene, EG434858 | heterogeneous nuclear ribonucleoprotein A1 pseudogene	M99167	Hnrnpa1|EG434858|LOC654467	NM_010447|NR_002883|NR_002885|XM_619124|XR_034124	NM_010447 // GenMAPP // mRNA_processing_binding_Reactome /// NR_002883 // GenMAPP // mRNA_processing_binding_Reactome /// M99167 // GenMAPP // mRNA_processing_binding_Reactome
10427895	2.32309	up	-0.2801	-1.38916	-0.22363	0.551137	0.585479	0.618629	brain abundant, membrane attached signal protein 1		Basp1	NM_027395
10428081	3.96195	down	1.41826	1.25022	1.10962	-0.896645	-0.648273	-0.635613	heat-responsive protein 12	BC092375	Hrsp12	NM_008287
10428089	2.46736	down	0.221163	-0.0313778	0.272984	-1.03183	-0.98491	-1.4294	NIPA-like domain containing 2	BC030399	Npal2	NM_145469
10428169	2.18603	up	-0.272643	-0.552478	-0.221286	0.75717	0.75308	0.828275	ribosomal protein L7a | predicted gene, EG666669	BC091731|AK199488	Rpl7a|EG666669	NM_013721|XM_620604|XR_031279|XR_001877|XR_031062|XR_031929|XR_034945|XR_035020|XR_032251|XR_033984|XM_001474961|XR_032850|XR_034008|XR_034992|XR_033927|XR_032808|XR_034966|XR_032053|XR_031237	NM_013721 // GenMAPP // Ribosomal_Proteins
10428222	2.05535	down	-0.181379	-0.0589924	-0.161933	-0.983191	-1.30796	-1.22931	neurocalcin delta	BC011162	Ncald	NM_134094
10428302	2.13535	up	-0.652353	-0.466789	-0.853088	0.406274	0.210876	0.694047	Kruppel-like factor 10	AF064088	Klf10	NM_013692
10428453	2.02992	down	1.01886	0.184034	1.05374	-0.338153	-0.184034	-0.285453	CUB and Sushi multiple domains 3		Csmd3	NM_001081391
10428509	2.0474	down	1.24357	-0.0240903	1.09782	-0.197091	-0.353122	-0.233874	CUB and Sushi multiple domains 3		Csmd3	NM_001081391
10428513	2.06245	down	0.830313	0.155543	0.865044	-0.438505	-0.414888	-0.428792	CUB and Sushi multiple domains 3		Csmd3	NM_001081391
10428515	2.29293	down	1.07109	0.0145712	1.14992	-0.687735	-0.369533	-0.298721	CUB and Sushi multiple domains 3		Csmd3	NM_001081391
10428517	2.03638	down	0.901519	0.0926547	0.929864	-0.433365	-0.186885	-0.533738	CUB and Sushi multiple domains 3		Csmd3	NM_001081391
10428522	2.08322	down	0.815385	0.168129	0.705701	-0.526125	-0.338642	-0.622458	CUB and Sushi multiple domains 3		Csmd3	NM_001081391
10428576	2.10088	up	-0.262952	-0.442924	-0.26926	0.668789	0.726112	0.842936	ribosomal protein L15	BC079842	Rpl15	XM_912278|XM_001480997|XR_034166	BC079842 // GenMAPP // Ribosomal_Proteins
10428619	5.06085	down	2.55888	2.09002	2.12144	0.564089	0.0392361	-0.851129	ectonucleotide pyrophosphatase/phosphodiesterase 2	BC058759	Enpp2	NM_015744
10428672	3.08153	up	-0.265354	-0.332723	-0.225899	0.806737	1.33783	1.90239	defective in sister chromatid cohesion 1 homolog (S. cerevisiae)	BC116833	Dscc1	NM_183089
10428763	4.63438	up	-0.371582	-0.818288	-0.592853	1.25565	1.55453	2.04421	ATPase family, AAA domain containing 2	BC032211	Atad2	NM_027435
10429029	3.16966	down	0.180217	-0.299436	0.170883	-1.69814	-1.37996	-1.86322	adenylate cyclase 8	U85021	Adcy8	NM_009623	U85021 // GenMAPP // G_Protein_Signaling /// U85021 // GenMAPP // Calcium_regulation_in_cardiac_cells /// U85021 // GenMAPP // Smooth_muscle_contraction
10429140	2.70508	down	0.942677	0.411492	1.00357	-0.566945	0.00432205	-1.38666	N-myc downstream regulated gene 1	BC015282	Ndrg1	NM_008681
10429203	4.12311	down	-0.00573063	0.00572968	0.0132847	-1.91233	-1.63833	-2.56726	RIKEN cDNA 1700010C24 gene	BC119174	1700010C24Rik
10429216	2.6941	down	-0.337004	0.00444889	-0.317865	-1.54071	-1.49236	-1.90677	RIKEN cDNA 1700010C24 gene		1700010C24Rik
10429218	3.85293	down	-0.0690565	0.0416427	-0.00736523	-1.89935	-1.66403	-2.30927	RIKEN cDNA 1700010C24 gene		1700010C24Rik
10429220	3.72388	down	-0.0646601	0.167632	-0.0522947	-1.67045	-1.87696	-2.09234	RIKEN cDNA 1700010C24 gene		1700010C24Rik
10429222	3.31993	down	-0.146889	0.0296125	-0.0648956	-1.59147	-1.55433	-2.22983	RIKEN cDNA 1700010C24 gene	BC125645	1700010C24Rik
10429295	2.09059	down	-0.22776	-0.53137	-0.0660715	-0.905274	-0.675949	-2.43572	potassium channel, subfamily K, member 9	DQ185133	Kcnk9	NM_001033876
10429515	3.81657	down	0.391774	0.0530472	0.532724	-1.19152	-1.55661	-2.07114	Ly6/neurotoxin 1	BC037541	Lynx1	NM_011838
10429564	2.94297	down	0.0607224	-0.0607224	0.146148	-1.39572	-1.37533	-1.75463	lymphocyte antigen 6 complex, locus A	M18184	Ly6a	NM_010738
10429568	2.19694	down	0.136419	-0.375592	0.150125	-1.18363	-1.1713	-1.1406	lymphocyte antigen 6 complex, locus C1 | lymphocyte antigen 6 complex, locus C2 | similar to Lymphocyte antigen 6C precursor (Ly-6C)	BC010764|M18466	Ly6c1|Ly6c2|LOC100041546	NM_010741|NM_001099217
10429573	2.02683	down	0.0710392	-0.0774269	0.19522	-0.915192	-0.940863	-1.01279	lymphocyte antigen 6 complex, locus C1 | lymphocyte antigen 6 complex, locus C2 | similar to Lymphocyte antigen 6C precursor (Ly-6C)	BC010764|D86232	Ly6c1|Ly6c2|LOC100041546	NM_010741|NM_001099217
10430096	2.00415	down	0.511286	0.221259	0.606126	-0.441559	-0.426003	-0.802737	leucine rich repeat containing 24 | RIKEN cDNA C030006K11 gene	BC116884|BC019462	Lrrc24|C030006K11Rik	NM_198119
10430297	3.02052	down	0.752298	0.97415	0.749579	-0.527001	-0.869316	-0.912045	parvalbumin	BC027424	Pvalb	NM_013645
10430626	2.0343	down	-0.105824	-0.116475	0.0356359	-1.01818	-1.1593	-1.08277	neuronal pentraxin with chromo domain | neuronal pentraxin receptor | chromobox homolog 6	BC098199|AY395907|BC011199	Npcd|Nptxr|Cbx6	NM_001013362|NM_001013360|NM_030689|NM_028763
10430825	3.53083	up	-0.366262	-0.170544	-0.663891	1.11162	1.27366	1.87405	centromere protein M	BC009160	Cenpm	NM_025639|NM_178269|NM_001080158
10430851	2.40759	down	0.553512	0.612539	0.471313	-0.588225	-0.485088	-1.09209	cytochrome P450, family 2, subfamily d, polypeptide 22	BC016256	Cyp2d22	NM_019823
10430871	2.85443	up	-0.790096	-1.02877	-0.927409	0.470097	0.702947	0.620283	thymine DNA glycosylase	AF069519	Tdg	NM_011561|NM_172552
10431154	2.98554	up	-0.839838	-0.679054	-0.70469	0.724341	0.847738	0.938314	PHD finger protein 21B	BC067021	Phf21b	NM_001081166
10431326	2.4949	down	0.630892	0.563285	0.512983	-0.711152	-0.59549	-0.943152	megalencephalic leukoencephalopathy with subcortical cysts 1 homolog (human)	AF449425	Mlc1	NM_133241
10431424	2.97177	up	-0.60214	-0.562064	-0.740797	0.78115	0.931025	1.0968	plexin B2	BC007481|BC003293|BC031202	Plxnb2
10431625	2.76847	down	0.730767	0.876474	0.593622	-0.708002	-0.51992	-0.978482	synaptotagmin X	AB026807	Syt10	NM_018803
10431792	2.17884	up	-0.238329	-0.261772	-0.323012	0.498045	0.726241	1.32329	pseudouridylate synthase 7 homolog (S. cerevisiae)-like	BC066798	Pus7l	NM_172437
10432101	2.42428	up	-0.370739	-0.622618	-0.4589	0.440353	0.796402	1.14366	SUMO1/sentrin specific peptidase 1	BC023129	Senp1	NM_144851
10432236	2.2825	down	0.690026	0.210739	1.04936	-0.210739	-0.504355	-0.90663	Rho family GTPase 1	BC048531	Rnd1	NM_172612
10432256	2.09511	down	0.45528	0.155787	0.404887	-0.490554	-0.896323	-0.798251	ADP-ribosylation factor 3	BC024935	Arf3	NM_007478
10432439	2.00614	up	-0.49162	-0.165033	-0.346351	0.432207	0.551478	1.02658	formin-like 3	BC131961	Fmnl3	NM_011711
10432492	4.97067	down	0.954764	0.780933	0.992015	-0.895438	-1.22443	-2.09274	Fas apoptotic inhibitory molecule 2	BC072560	Faim2	NM_028224|NM_001038658
10432511	5.80023	up	-0.774124	-1.54395	-1.07792	1.09174	1.30669	1.8139	Rac GTPase-activating protein 1	AB030252	Racgap1	NM_012025	NM_012025 // GenMAPP // S1P_Signaling /// NM_012025 // GenMAPP // Wnt_Signaling /// AB030252 // GenMAPP // S1P_Signaling /// AB030252 // GenMAPP // Wnt_Signaling
10432540	2.15379	up	-0.258072	-0.273191	-0.23678	0.426322	0.604816	1.52145	LIM domain and actin binding 1	AF307844	Lima1	NM_001113545|NM_023063
10432923	2.08375	down	0.450692	0.298746	0.348909	-0.516554	-0.785962	-0.776692	SPRY domain containing 3		Spryd3	NM_001033277
10433161	2.10035	up	-0.549	-0.0501332	-0.919507	0.742558	0.0501332	0.900564	similar to MARCKS-like protein		LOC668321	XR_033297
10433262	2.09774	up	-0.29072	-0.453551	-0.194789	0.755085	0.682899	0.829453			EG436332	NR_003628|XR_034945|XM_001474961
10433403	3.18025	down	0.280206	0.133078	0.129812	-1.11602	-1.15773	-2.19058	ataxin 2 binding protein 1	BC059002	A2bp1	NM_021477|NM_183188	NM_021477 // GenMAPP // mRNA_processing_binding_Reactome /// NM_183188 // GenMAPP // mRNA_processing_binding_Reactome /// BC059002 // GenMAPP // mRNA_processing_binding_Reactome
10433428	2.08777	down	0.197806	0.47947	0.0774937	-0.812836	-0.701086	-0.917201
10433445	3.5434	down	1.03345	0.681048	1.13699	-0.465996	-0.802676	-1.35524	4-aminobutyrate aminotransferase	BC058079	Abat	NM_172961
10433702	2.27521	down	0.282904	0.389088	0.244693	-0.753198	-0.70189	-1.18623	Mpv17 transgene, kidney disease mutant-like	BC037713	Mpv17l	NM_033564
10433709	3.08195	down	0.893364	0.411096	0.966743	-0.360586	-0.658086	-1.58166	RIKEN cDNA 2900011O08 gene	BC022741	2900011O08Rik	NM_144518
10433953	3.53356	up	-0.704619	-0.952424	-0.738248	0.982301	0.95544	1.13034	yippee-like 1 (Drosophila)	AF190624	Ypel1	NM_023249
10434007	2.50473	down	0.256932	0.400252	0.174609	-0.821966	-0.989935	-1.33028	apoptosis-inducing factor, mitochondrion-associated 3	BC096476	Aifm3	NM_175178
10434313	2.25394	up	-0.74725	-0.774999	-0.863696	0.269446	0.573488	0.288466	YEATS domain containing 2	AK122463	Yeats2	NM_001033237
10434441	2.33671	up	-0.133518	-0.416953	-0.352719	0.72706	0.809919	1.23327	endothelin converting enzyme 2	BC115542	Ece2	NM_025462|NM_177941|NM_177940
10434733	2.16486	down	0.395318	0.212226	0.178761	-0.763552	-0.816421	-0.976554	eukaryotic translation initiation factor 4A2	BC094422	Eif4a2	NM_013506|NM_001123038|NM_001123037	NM_013506 // GenMAPP // Translation_Factors /// NM_013506 // GenMAPP // mRNA_processing_binding_Reactome /// NM_001123038 // GenMAPP // Translation_Factors /// NM_001123038 // GenMAPP // mRNA_processing_binding_Reactome /// NM_001123037 // GenMAPP // Tran
10434745	2.35418	up	-0.131848	-0.232462	-0.0842156	1.52752	0.829191	0.900438
10434942	2.26452	down	0.359505	0.557514	0.27756	-0.899985	-0.519986	-0.923075	discs, large homolog 1 (Drosophila) | similar to Discs, large homolog 1 (Drosophila)	BC057118	Dlg1|LOC100047603	NM_007862
10435187	2.10928	up	-0.188056	-0.340147	0.145747	1.11633	0.886183	0.845282	ribosomal protein L35a | similar to ribosomal protein L35a	BC027223	Rpl35a|LOC100040169|LOC100042363|LOC100042824|LOC100043341|LOC100043423|LOC100044516|LOC100045334|LOC100045640|LOC100046034|LOC100048491|LOC100048620	NM_021338|XM_001472912	NM_021338 // GenMAPP // Ribosomal_Proteins
10435266	2.32884	up	-0.553998	-0.322509	-0.464162	0.867203	1.02652	0.424438	HEG homolog 1 (zebrafish)		Heg1	NM_172934|NM_175256
10435271	3.23186	up	-0.36787	-0.768784	-0.446912	1.1878	1.23031	1.07542	HEG homolog 1 (zebrafish)	BC076596	Heg1	NM_175256
10435455	2.16829	up	-0.179291	-0.198148	0.106595	1.20416	0.993824	0.880843	ribosomal protein L35a | similar to ribosomal protein L35a	BC090255	Rpl35a|LOC100040169|LOC100042363|LOC100042824|LOC100043341|LOC100043423|LOC100044516|LOC100045334|LOC100045640|LOC100046034|LOC100048491|LOC100048620	XM_001477499|XM_001472599|XR_031361
10435581	2.77136	up	-0.643196	-0.452406	-0.689485	0.458559	0.869545	1.29859	polymerase (DNA directed), theta	AY147863	Polq	NM_029977
10435752	2.79736	down	0.32058	0.270267	0.267529	-0.970849	-0.946966	-1.676	limbic system-associated membrane protein		Lsamp	NM_175548
10435765	2.16527	down	0.28776	0.448888	-0.207653	-0.787591	-0.599628	-1.42743		AK163487
10436106	9.93694	up	-0.859865	-1.48177	-1.30813	2.00086	2.01692	2.27085	RIKEN cDNA C330027C09 gene		C330027C09Rik	NM_172616
10436182	2.54841	down	0.217617	0.342895	0.004879	-0.933534	-0.88883	-1.66104	CD47 antigen (Rh-related antigen, integrin-associated signal transducer)	Z25524	Cd47	NM_010581
10436196	2.75041	down	0.160418	0.426432	-0.160418	-1.17553	-0.880759	-1.89622		BC099691
10436442	9.29044	up	-0.750503	-1.9935	-1.70852	1.51989	1.60885	2.06597	teratocarcinoma expressed, serine rich	BC076599	Tera	NM_019643
10436588	2.31764	up	-0.00434923	-0.218199	-0.195639	1.26099	0.918452	1.04034	RIKEN cDNA 2810055G20 gene	AK048031	2810055G20Rik
10436594	3.10258	up	0.0296707	-0.563755	-0.332332	0.970961	1.54299	1.52003		AK076276
10436596	4.47159	up	-0.11809	-0.308704	-0.304279	1.7346	2.2146	1.80209	RIKEN cDNA 2810055G20 gene		2810055G20Rik
10436598	4.62253	up	-0.157238	-0.599003	-0.783854	1.34235	1.98504	1.75857	RIKEN cDNA 2810055G20 gene		2810055G20Rik
10436600	5.88905	up	-0.678197	-0.845985	-0.763558	1.71226	1.8943	1.7798
10436602	4.27163	up	-0.323459	-0.386097	-0.282995	1.5989	1.90782	1.7851
10436636	2.87627	down	1.13027	0.333695	1.01651	-0.611504	-0.398892	-1.08173	neural cell adhesion molecule 2	AF001286	Ncam2	NM_001113208|NM_010954
10436678	2.07296	up	-0.198166	-0.423984	-0.461207	0.549971	0.630843	0.890908	GA repeat binding protein, alpha	BC052448	Gabpa	NM_008065	NM_008065 // GenMAPP // Smooth_muscle_contraction /// BC052448 // GenMAPP // Smooth_muscle_contraction
10436694	2.30435	up	-0.249884	-0.423347	-0.344478	0.919217	0.765025	0.911135	acidic ribosomal phosphoprotein P0 | ribosomal protein, large, P0	BC087887	Arbp|Rplp0	NM_007475	NM_007475 // GenMAPP // Ribosomal_Proteins /// BC087887 // GenMAPP // Ribosomal_Proteins
10437040	6.00761	up	-0.904718	-0.806672	-1.10087	1.33251	1.61977	1.99583	chromatin assembly factor 1, subunit B (p60)	BC013532	Chaf1b	NM_028083
10437191	3.01363	down	1.52485	0.679094	1.41024	-0.222143	-0.16327	-0.77491	UDP-Gal:betaGlcNAc beta 1,3-galactosyltransferase, polypeptide 5	BC057887	B3galt5	NM_033149|NM_001122993
10437205	3.33834	down	0.766584	0.779753	0.625489	-0.520076	-0.800186	-1.7253	Purkinje cell protein 4	BC061164	Pcp4	NM_008791
10437364	2.06748	down	0.205485	0.161464	0.46313	-0.569699	-0.47554	-1.26829	adenylate cyclase 9	U30602	Adcy9	NM_009624	NM_009624 // GenMAPP // G_Protein_Signaling /// NM_009624 // GenMAPP // Calcium_regulation_in_cardiac_cells /// NM_009624 // GenMAPP // Smooth_muscle_contraction /// U30602 // GenMAPP // G_Protein_Signaling /// U30602 // GenMAPP // Calcium_regulation_in_c
10437443	2.03614	down	0.352262	0.0500383	0.384945	-0.551888	-0.77006	-0.968326	RIKEN cDNA 5730403B10 gene	BC004063	5730403B10Rik	NM_025670
10437483	2.5637	down	0.101632	0.0601034	0.358853	-0.883763	-0.99311	-1.67721	rogdi homolog (Drosophila)	BC006914	Rogdi	NM_133185
10437627	2.25281	up	-0.196854	-0.384111	0.122688	1.179	1.02762	0.850295	ribosomal protein L35a | similar to ribosomal protein L35a	BC090255	Rpl35a|LOC100040169|LOC100042363|LOC100042824|LOC100043341|LOC100043423|LOC100044516|LOC100045334|LOC100045640|LOC100046034|LOC100048491|LOC100048620	NM_021338|XM_001472912|XM_001477499|XM_001472599|XR_031361	NM_021338 // GenMAPP // Ribosomal_Proteins
10437629	3.9096	down	0.0352879	-0.0352888	0.111383	-1.76528	-1.46447	-2.55992	glutamate receptor, ionotropic, NMDA2A (epsilon 1)	D10217	Grin2a	NM_008170
10437639	2.22526	down	0.767584	0.630699	0.709716	-0.572997	-0.135862	-0.645072	epithelial membrane protein 2	BC041670	Emp2	NM_007929
10437684	4.22682	up	-0.637666	-0.309165	-0.983597	1.49919	1.85839	0.950709	protamine 1	BC049599	Prm1	NM_013637
10437934	2.85796	up	-0.172737	-0.374969	0.00852871	1.40042	1.30112	1.30424	similar to 40S ribosomal protein SA (p40) (34/67 kDa laminin receptor) | similar to 37kDa oncofetal antigen		LOC100042737|LOC100045834|LOC100040633|LOC100048385	XR_033852|XR_032039
10437945	3.94146	up	-0.382596	-0.771779	-0.826124	1.01181	1.28966	1.65422	minichromosome maintenance deficient 4 homolog (S. cerevisiae)	D26089	Mcm4	NM_008565	NM_008565 // GenMAPP // Cell_Cycle_KEGG /// NM_008565 // GenMAPP // DNA_replication_Reactome /// NM_008565 // GenMAPP // G1_to_S_cell_cycle_Reactome /// D26089 // GenMAPP // Cell_Cycle_KEGG /// D26089 // GenMAPP // DNA_replication_Reactome /// D26089 // G
10438189	2.34436	down	0.103731	0.294215	0.235504	-0.924504	-0.93151	-1.19812	solute carrier family 7 (cationic amino acid transporter, y+ system), member 4	BC016100	Slc7a4	NM_144852
10438313	2.0211	up	-0.797665	-0.684426	-0.851796	0.0200634	0.432325	0.259155	DiGeorge syndrome critical region gene 8	BC062919	Dgcr8	NM_033324
10438328	2.81725	down	1.05175	0.237991	1.18885	-0.366372	-0.716078	-0.921815	DNA segment, Chr 16, human D22S680E, expressed	BC005445	D16H22S680E
10438347	2.10949	up	-0.51125	-0.0228415	-0.363389	0.838465	0.719487	0.77525	T-box 1	AF349658	Tbx1	NM_011532
10438358	2.55676	down	0.433153	0.264523	0.541858	-0.643541	-0.754686	-1.42519	septin 5 | glycoprotein Ib, beta polypeptide	BC059848	Sept5|Gp1bb	NM_213614|NM_001001999|NM_010327
10438376	2.01502	up	-0.270466	-0.531241	-0.323095	0.489011	0.446302	0.972265	ribosomal protein S2	AF283559	Rps2	NM_008503|XR_031707|XM_902301|XR_032076|XR_001796|XR_031857	NM_008503 // GenMAPP // Ribosomal_Proteins /// AF283559 // GenMAPP // Ribosomal_Proteins /// AF283559 // GenMAPP // Ribosomal_Proteins /// AF283559 // GenMAPP // Ribosomal_Proteins /// AF283559 // GenMAPP // Ribosomal_Proteins /// AF283559 // GenMAPP // R
10438378	3.48987	up	-0.512018	-0.341883	-0.669366	1.04077	1.36401	1.48148	cell division cycle 45 homolog (S. cerevisiae)-like	AF081536	Cdc45l	NM_009862	NM_009862 // GenMAPP // Cell_Cycle_KEGG /// NM_009862 // GenMAPP // DNA_replication_Reactome /// NM_009862 // GenMAPP // G1_to_S_cell_cycle_Reactome /// AF081536 // GenMAPP // Cell_Cycle_KEGG /// AF081536 // GenMAPP // DNA_replication_Reactome /// AF08153
10438583	2.05181	up	-0.20441	-0.164089	-0.236465	0.729316	0.809204	0.967204	ribosomal protein L12		Rpl12
10438639	4.74144	down	0.0342474	0.548507	-0.0342484	-1.72816	-1.44085	-3.01846	diacylglycerol kinase, gamma	AK220294	Dgkg	NM_138650
10438690	4.316	up	-0.427701	-0.64745	-0.603255	1.26617	1.58723	1.79727	replication factor C (activator 1) 4	BC003335	Rfc4	NM_145480	NM_145480 // GenMAPP // DNA_replication_Reactome /// BC003335 // GenMAPP // DNA_replication_Reactome
10438730	2.59761	down	2.32995	0.605183	2.45978	0.649007	0.266918	0.347443	somatostatin	BC010770	Sst	NM_009215
10438738	2.37257	down	0.601865	0.0444937	-0.0298157	-0.847792	-0.931177	-1.34384	B-cell leukemia/lymphoma 6	BC052315	Bcl6	NM_009744
10438801	2.98743	down	0.394087	0.0724316	0.618351	-0.816652	-0.897445	-1.93775	fibroblast growth factor 12	BC030485	Fgf12	NM_183064|NM_010199
10438854	2.08651	down	0.450599	0.263238	0.591324	-0.644856	-0.237451	-0.995811	ATPase type 13A4	BC048410	Atp13a4	NM_172613
10439204	2.02607	up	-0.262109	-0.447062	-0.284763	0.605761	0.673702	0.782644	ribosomal protein L15	BC079842|BC081442|BC087917	Rpl15	XM_912278|XM_001480997|XR_034166	BC079842 // GenMAPP // Ribosomal_Proteins /// BC081442 // GenMAPP // Ribosomal_Proteins
10439532	2.0247	up	-0.581692	-0.876837	-0.719887	0.0358071	0.282281	0.556619	queuine tRNA-ribosyltransferase domain containing 1	BC083089	Qtrtd1	NM_029128
10439566	2.34382	down	-0.041482	-0.106592	-0.061697	-1.20803	-1.2319	-1.45643	ATPase, H+ transporting, lysosomal V1 subunit A	BC038392	Atp6v1a	NM_007508
10439583	2.60028	down	-0.000696182	0.210374	-0.279324	-1.34884	-1.02388	-1.83292	SID1 transmembrane family, member 1	BC079584	Sidt1	NM_198034
10439612	2.45332	up	-0.923727	-0.797629	-0.980751	0.328459	0.540402	0.313246	biregional cell adhesion molecule-related/down-regulated by oncogenes (Cdon) binding protein	BC062892	Boc	NM_172506
10439695	2.46077	down	0.0271816	0.0300894	-0.0271816	-1.09039	-1.21047	-1.56637	transgelin 3	BC043027	Tagln3	NM_019754
10439732	3.04486	down	0.815438	0.389803	0.895542	-0.826691	-0.666141	-1.22551	phosphatidylinositol-specific phospholipase C, X domain containing 2 | pleckstrin homology-like domain, family B, member 2	AK050493	Plcxd2|Phldb2
10440099	2.56253	down	1.01716	0.62461	0.836349	-0.595747	-0.371984	-0.626853	ST3 beta-galactoside alpha-2,3-sialyltransferase 6	AF119390	St3gal6	NM_018784
10440186	2.52417	up	-0.105924	-0.852889	-0.268962	0.705258	1.03993	1.03447		BC043118	BC043118
10440216	3.23568	down	1.85491	0.649532	2.07615	-0.0130768	-0.241392	-0.247137	Eph receptor A6	U58332	Epha6	NM_007938
10440314	2.92516	down	0.690184	0.515909	0.704345	-0.445958	-0.613695	-1.67545	cell adhesion molecule 2		Cadm2	NM_178721
10440417	3.84006	up	-0.240868	-0.323464	-0.416085	1.35382	2.15137	1.33778	RIKEN cDNA 9430053O09 gene	AK140789	9430053O09Rik
10440522	2.39191	up	-0.502601	-0.635774	-0.495641	0.458237	0.68956	0.992675	a disintegrin-like and metallopeptidase (reprolysin type) with thrombospondin type 1 motif, 1	BC050834	Adamts1	NM_009621
10440621	2.28602	down	0.909442	0.502206	0.909757	-0.385689	-0.188734	-0.682686	glutamate receptor, ionotropic, kainate 1	BC031822	Grik1	NM_146072|NM_010348
10440794	4.77243	up	-0.589556	-1.26658	-0.76165	1.28302	1.396	1.46737	RIKEN cDNA 2610039C10 gene	BC079900	2610039C10Rik	NM_025642
10440849	2.70184	down	0.392958	-0.0240555	0.315201	-0.958797	-1.14037	-1.51856	synaptojanin 1	AB093272	Synj1
10440918	3.43909	down	0.561317	0.29371	0.407423	-1.20199	-1.03384	-1.8478	transmembrane protein 50B	BC004841	Tmem50b	NM_030018
10441038	2.1229	down	0.452497	0.215162	0.518853	-0.730125	-0.623541	-0.717922	holocarboxylase synthetase (biotin- [propriony-Coenzyme A-carboxylase (ATP-hydrolysing)] ligase)	BC050090	Hlcs	NM_139145
10441422	2.848	down	0.466356	0.509552	0.362768	-0.908183	-0.851718	-1.43127	zinc finger, DHHC domain containing 14	BC059814	Zdhhc14	NM_146073
10441456	2.3844	down	0.687883	0.437079	0.863118	-0.627343	-0.409041	-0.736411	synaptojanin 2	AF041862	Synj2	NM_011523|NM_001113353|NM_001113351|NM_001113352	NM_011523 // GenMAPP // mRNA_processing_binding_Reactome /// NM_001113353 // GenMAPP // mRNA_processing_binding_Reactome /// NM_001113351 // GenMAPP // mRNA_processing_binding_Reactome /// NM_001113352 // GenMAPP // mRNA_processing_binding_Reactome /// AF
10441680	2.10642	down	0.0889053	0.075841	-0.0291672	-0.940661	-0.902164	-1.24597	phosphodiesterase 10A	AY360383	Pde10a	NM_011866
10441811	2.3759	up	-0.56275	-0.901272	-0.841528	0.134457	0.297466	1.00795
10441815	2.14222	down	0.484119	0.11881	0.365332	-0.929325	-0.793746	-0.605998	superoxide dismutase 2, mitochondrial	BC010548	Sod2	NM_013671
10441987	2.06913	up	-0.31599	-0.761474	-0.542791	0.404522	0.318899	0.803407	chromodomain helicase DNA binding protein 1	BC115822	Chd1	NM_007690
10442069	2.45374	down	1.20379	0.0711627	1.10362	-0.559929	-0.584808	-0.36164	limb expression 1 homolog (chicken)	BC052700	Lix1	NM_025681
10442493	3.08957	up	-0.35332	-0.793572	-0.041995	1.56497	0.857424	1.27094
10442580	2.13551	up	-0.232216	-0.479626	-0.242771	0.727227	0.632503	0.969403	ribosomal protein S2 | similar to ribosomal protein S2 | predicted gene, EG667279	BC087956	Rps2|LOC546298|EG667279	NM_008503	NM_008503 // GenMAPP // Ribosomal_Proteins /// BC087956 // GenMAPP // Ribosomal_Proteins
10442616	2.30838	down	0.211091	0.0850344	0.122483	-1.07784	-1.15292	-0.971271	hydroxyacyl glutathione hydrolase	BC019817	Hagh	NM_024284
10442829	3.7074	down	1.02109	1.37999	0.958204	-0.131378	-0.504256	-1.67631	guanine nucleotide binding protein (G protein), gamma 13	AY029485	Gng13	NM_022422	NM_022422 // GenMAPP // G_Protein_Signaling /// NM_022422 // GenMAPP // Calcium_regulation_in_cardiac_cells /// NM_022422 // GenMAPP // Smooth_muscle_contraction /// AY029485 // GenMAPP // G_Protein_Signaling /// AY029485 // GenMAPP // Calcium_regulation_
10443000	2.52982	up	-0.613945	-0.754745	-0.504345	0.603911	0.504346	1.03581	predicted gene, EG240055 | neuralized-like 2 (Drosophila)	DQ839448	EG240055|Neurl2	NM_001081656
10443007	3.61015	up	-0.793603	-0.658548	-0.997635	0.594349	0.895424	1.61662	RIKEN cDNA C230078M08 gene		C230078M08Rik	NM_176995
10443027	2.00802	down	0.733728	0.589845	0.685646	-0.447325	-0.160406	-0.400366	RIKEN cDNA A930001N09 gene	BC113191	A930001N09Rik	NM_029870
10443047	2.17138	up	-0.636386	-0.345125	-0.792871	0.329404	0.480804	0.771246	kinesin family member C1 | similar to Kifc1 protein	BC091570	Kifc1|LOC100044746	NM_053173
10443201	3.03414	down	0.209021	-5.72205e-05	0.218379	-1.05163	-1.56191	-1.76298	protein kinase C and casein kinase substrate in neurons 1	BC014698	Pacsin1	NM_011861|NM_178365
10443360	2.31339	up	-0.397525	-0.665618	-0.188315	0.740169	0.729736	0.908668	ribosomal protein L10A | similar to ribosomal protein L10a	BC006039	Rpl10a|LOC100043141|LOC100046648	NM_011287	NM_011287 // GenMAPP // Ribosomal_Proteins /// BC006039 // GenMAPP // Ribosomal_Proteins
10443527	3.24183	up	-0.33155	-0.293605	-0.282547	1.24922	1.10414	1.82936	proviral integration site 1	BC042885	Pim1	NM_008842
10444521	2.43091	up	-0.416579	-0.235329	-0.38203	0.685775	0.934597	1.19018	zinc finger and BTB domain containing 12	BC062159	Zbtb12	NM_198886
10444595	2.19613	up	-0.432249	-0.60581	-0.383442	0.523096	0.519041	0.941247	LSM2 homolog, U6 small nuclear RNA associated (S. cerevisiae)	BC049543	Lsm2	NM_030597|NM_001110101
10444605	2.25734	up	-0.253341	-0.563062	-0.300908	0.565595	0.724399	1.11657	valyl-tRNA synthetase	AF087680	Vars	NM_011690
10444658	2.42152	up	-0.632307	-0.400121	-0.666729	0.73195	0.182946	1.21368	chloride intracellular channel 1	BC004658	Clic1	NM_033444
10444665	6.56472	up	-0.926109	-1.00561	-1.13365	1.61383	1.53518	1.92982	dimethylarginine dimethylaminohydrolase 2	BC003328	Ddah2	NM_016765
10444756	3.75879	down	0.383172	0.292799	0.407209	-0.997131	-1.44501	-2.20547	ATPase, H+ transporting, lysosomal V1 subunit G2	BC020190	Atp6v1g2	NM_023179
10444778	2.11029	up	-0.165833	-0.124148	0.0956473	1.27779	0.894763	0.865444
10444911	2.6977	up	-0.139418	-0.394766	-0.405249	0.882424	1.12406	1.34926	mediator of DNA damage checkpoint 1		Mdc1	NM_001010833
10444927	3.28205	up	-0.557855	-0.683715	-0.855108	0.765916	0.902991	1.3782	nurim (nuclear envelope membrane protein)	BC021750	Nrm	NM_134122
10444932	2.13316	up	-0.239044	-0.41891	-0.330981	0.783432	0.586952	0.919657	RIKEN cDNA 2310014H01 gene	BC025573	2310014H01Rik
10445008	2.71028	up	-0.21399	-0.663667	-0.344184	0.500108	1.07717	1.51621	LSM5 homolog, U6 small nuclear RNA associated (S. cerevisiae) | similar to Lsm5 protein	BC132626	Lsm5|LOC100044729	NM_025520
10445071	3.79046	up	-0.755491	-0.863634	-0.915316	0.75549	1.31778	1.1594	zinc finger protein 57	D21850	Zfp57	NM_001013745|NM_009559
10445078	2.79455	down	0.518715	0.462502	0.417068	-0.837349	-0.935436	-1.27678	gamma-aminobutyric acid (GABA-B) receptor, 1	AF008649	Gabbr1	NM_019439	AF008649 // GenMAPP // GPCRDB_Class_A_Rhodopsin-like /// AF008649 // GenMAPP // GPCRDB_Class_C_Metabotropic_glutamate_pheromone /// AF008649 // GenMAPP // GPCRDB_Other
10445237	2.62313	down	0.40735	0.478216	0.405394	-0.769551	-0.761851	-1.35151	similar to CG11212-PA		LOC627626	XM_001000454
10445293	3.62375	down	0.87507	0.84549	0.776138	-0.990947	-0.801408	-1.28339	phospholipase A2, group VII (platelet-activating factor acetylhydrolase, plasma)	BC010726	Pla2g7	NM_013737
10445308	3.75146	up	-0.171986	-0.884463	-0.402803	1.30097	1.09522	1.86692	cytochrome P450, family 39, subfamily a, polypeptide 1	AF237981	Cyp39a1	NM_018887
10445325	3.89117	down	1.42843	0.678799	1.45749	-0.259536	-0.590635	-1.46572	regulator of calcineurin 2	BC049096	Rcan2	NM_030598|NM_207649
10445338	3.79702	down	0.585097	0.448455	0.52345	-1.08599	-1.19347	-1.93814	ectonucleotide pyrophosphatase/phosphodiesterase 5	AF233377	Enpp5	NM_032003
10445558	2.64031	up	-0.320686	-0.493971	-0.404937	0.600275	0.682768	1.69948		BC048355	BC048355	NM_207161
10445894	2.38491	up	-0.345618	-0.873605	-0.368435	0.590456	0.693811	0.889878	enhancer of rudimentary homolog (Drosophila) | similar to human protein homologous to DROER protein	BC083141|AK177928|AK212663	Erh|LOC100042777	NM_007951
10446027	3.35618	up	-0.49211	-0.433838	-0.679611	0.585786	1.07995	1.96916	chromatin assembly factor 1, subunit A (p150)	BC053740	Chaf1a	NM_013733
10446074	7.51237	up	-0.78235	-1.24577	-1.41083	1.26479	1.70925	2.3148	ubiquitin-like, containing PHD and RING finger domains, 1	AF274046	Uhrf1	NM_010931|NM_001111079|NM_001111078|NM_001111080
10446309	2.22694	down	0.627392	0.662239	0.550501	-0.301798	-0.707773	-0.615487	contactin associated protein-like 5C		Cntnap5c	NM_001081653
10446312	2.26298	down	1.20002	0.62296	1.05992	-0.176672	-0.0912104	-0.383885	contactin associated protein-like 5C		Cntnap5c	NM_001081653
10446441	2.84106	up	-0.770418	-0.469116	-0.891294	0.364269	0.773888	1.2503	DEAD/H (Asp-Glu-Ala-Asp/His) box polypeptide 11 (CHL1-like helicase homolog, S. cerevisiae)	BC079656	Ddx11	NM_001003919
10446553	2.21758	down	0.827823	0.268302	0.889946	-0.521294	-0.572153	-0.367449	erythrocyte protein band 4.1-like 3	AF152247	Epb4.1l3	NM_013813
10446596	2.36371	down	-0.236086	-0.00767803	-0.154903	-1.23263	-1.22953	-1.65966	discs, large (Drosophila) homolog-associated protein 1	BC062120	Dlgap1	NM_177639
10446693	2.09302	up	-0.371035	-0.491995	-0.558975	0.236556	0.543459	0.994739	WD repeat domain 43	AK129031|BC117724	Wdr43
10446713	2.4951	up	-0.815658	-0.64943	-1.17309	0.0555668	0.458163	0.805388		AF357377
10446777	2.16718	down	0.33096	-0.14781	0.226032	-0.788576	-0.882868	-1.26682	EH-domain containing 3	AK128964	Ehd3	NM_020578
10446965	2.05033	down	1.15479	0.31803	1.14669	-0.270761	0.125498	-0.342783	RAS, guanyl releasing protein 3	BC066127	Rasgrp3	NM_207246
10447097	2.00332	up	-0.0613289	-0.37395	-0.363239	0.414096	0.585402	1.20915	gem (nuclear organelle) associated protein 6	BC025157	Gemin6	NM_026053
10447108	6.77705	down	1.21838	1.52783	0.9983	-1.04939	-0.789145	-2.69892	gene model 941, (NCBI)		Gm941
10447141	2.31502	up	-0.41362	-0.829417	-0.515447	0.287598	0.535971	1.05102	echinoderm microtubule associated protein like 4	BC070427	Eml4	NM_001114361|NM_001114362|NM_199466
10447294	2.32063	down	0.0298357	0.325816	0.101889	-0.903786	-0.976911	-1.30531	protein kinase C, epsilon	AF028009	Prkce	NM_011104	AF028009 // GenMAPP // G_Protein_Signaling /// AF028009 // GenMAPP // Wnt_Signaling /// AF028009 // GenMAPP // Calcium_regulation_in_cardiac_cells /// AF028009 // GenMAPP // Smooth_muscle_contraction
10447354	2.11093	down	0.433741	0.208018	0.528058	-0.65615	-0.579696	-0.827976	thioredoxin domain containing 14	BC110994	Txndc14	NM_025868
10447417	2.34332	up	-0.13314	-0.622047	-0.351675	0.571861	0.772184	1.23476	mutS homolog 6 (E. coli)	U42190	Msh6	NM_010830
10447490	2.17095	down	0.252426	0.0370235	0.089138	-1.04074	-0.975185	-0.960465	praja 2, RING-H2 motif containing	AF493070	Pja2	NM_001025309|NM_144859
10447515	2.11797	up	-0.215417	-0.441227	-0.266808	0.708056	0.632186	0.984346	U2 small nuclear ribonucleoprotein auxiliary factor (U2AF) 1	BC069888	U2af1	NM_024187
10447589	2.90098	up	-0.34793	-0.460242	-0.609506	0.959351	0.753218	1.47938	fibrillarin | similar to Fibrillarin	BC092274	Fbl|LOC100044829	NM_007991	NM_007991 // GenMAPP // mRNA_processing_binding_Reactome /// BC092274 // GenMAPP // mRNA_processing_binding_Reactome
10447594	2.54036	up	-1.1264	-1.20035	-1.08162	0.271544	-0.0595732	0.414768	dynein light chain Tctex-type 1 | similar to tctex-1 protein	BC087868	Dynlt1|LOC100040531|LOC100040563|LOC100040603|LOC100040631|LOC100043890	NM_009342
10447602	3.49952	up	-0.378005	-0.741891	-0.608458	0.862452	1.24721	1.58346	ezrin | hypothetical protein LOC100044177	BC048181	Ezr|LOC100044177	NM_009510
10447702	2.79396	up	-0.294429	-0.424837	-0.212635	1.12273	1.154	1.23831	peptidyl prolyl isomerase H | predicted gene, EG665989	BC098490	Ppih|EG665989	NM_028677|NM_001110129
10448192	2.29671	up	-0.371856	-0.598076	-0.589917	0.582812	0.613335	0.842701	similar to Y box transcription factor		LOC624960	XR_033753
10448202	2.75922	up	-0.390754	-1.01704	-0.85467	0.390754	0.750816	0.988744	tropomyosin 4	BC023827	Tpm4	NM_001001491
10448230	3.26738	up	0.370332	-0.298258	0.0891285	1.88773	1.41194	1.98593	pol polyprotein	X16670	LOC280487
10448369	2.06254	down	0.494313	0.152147	0.592469	-0.405359	-0.662762	-0.826216	FLYWCH-type zinc finger 1	BC038031	Flywch1	NM_153791
10448455	2.34983	down	0.0380888	0.0109015	0.0546198	-1.02697	-1.24855	-1.31853	ATPase, H+ transporting, lysosomal V0 subunit C | ATPase, H+ transporting, lysosomal V0 subunit C, pseudogene 2	M64298	Atp6v0c|Atp6v0c-ps2	NM_009729
10448506	4.32467	up	-0.735731	-1.12479	-1.09424	0.84231	0.914653	1.62605	cyclin F	U20636	Ccnf	NM_007634
10448676	2.09495	down	-0.0302353	0.0731831	0.0302353	-0.855298	-0.987115	-1.28514	solute carrier family 9 (sodium/hydrogen exchanger), member 3 regulator 2	AB026489	Slc9a3r2	NM_023055|NM_023449
10448694	2.47904	down	0.497638	-0.0611057	0.558372	-0.753793	-1.08217	-1.09848	synaptogyrin 3	BC025022	Syngr3	NM_011522
10448803	4.16602	up	-0.349723	-1.24131	-0.72425	0.853004	1.18916	1.81857	hematological and neurological expressed 1-like	BC057024	Hn1l	NM_198937
10448878	2.01171	down	1.32153	0.502808	1.4633	0.115519	0.0258489	0.121011	BAI1-associated protein 3	AK122358	Baiap3
10448975	2.43823	up	-0.515312	-0.229586	-0.523595	0.514699	0.560857	1.51344	CTF18, chromosome transmission fidelity factor 18 homolog (S. cerevisiae)	BC083096	Chtf18	NM_145409
10449236	2.52773	up	-0.261296	-0.409328	-0.621717	0.759947	0.653471	1.30777	non-metastatic cells 4, protein expressed in	BC027277	Nme4	NM_019731
10449242	2.85943	up	-0.274425	-0.761635	-0.189902	1.05067	0.827167	1.44338	small nuclear ribonucleoprotein polypeptide G | predicted gene, EG666609	BC094411	Snrpg|EG666609	NM_026506
10449343	4.76228	down	-0.0913515	0.569555	0.0357656	-1.62281	-1.43371	-3.18447	glutamate receptor, metabotropic 4	BC072635	Grm4	NM_001013385
10449452	2.16694	up	-0.184017	-1.13037	-0.636203	0.203286	0.300367	0.892736	FK506 binding protein 5	BC015260	Fkbp5	NM_010220
10449549	2.18573	up	-0.185644	-0.373689	0.128531	1.17768	0.967287	0.808585	similar to ribosomal protein L35a		LOC100040169|LOC100042363|LOC100042824|LOC100043341|LOC100043423|LOC100044516|LOC100045334|LOC100045640|LOC100046034|LOC100048491|LOC100048620|Rpl35a
10449575	2.0298	up	-0.116323	-0.467335	-0.255442	0.319694	0.697723	1.2075	peptidylprolyl isomerase (cyclophilin)-like 1 | similar to peptidylprolyl isomerase-like 1	BC058369	Ppil1|LOC100047806	NM_026845
10449608	4.75605	up	-0.706635	-0.970235	-0.930996	1.10297	1.32793	1.71053	MAM domain containing glycosylphosphatidylinositol anchor 1	DQ788983	Mdga1	NM_001081160
10449731	2.09887	up	-0.251351	-0.398973	-0.236816	0.656023	0.631503	1.03418	U2 small nuclear ribonucleoprotein auxiliary factor (U2AF) 1	BC069888	U2af1	NM_024187
10449741	2.05002	down	0.656365	0.181289	0.557161	-0.591529	-0.550668	-0.569898	SNF1-like kinase	U11494	Snf1lk	NM_010831
10449989	3.02296	up	-0.393892	-0.463193	-0.665167	1.01296	0.814122	1.43854	zinc finger protein 422	BC018339	Zfp422
10450050	2.73357	up	-0.357943	-0.557868	-0.11698	0.942669	0.999291	1.37761	ribosomal protein S28 | similar to ribosomal protein S28	U11248|BC125644|BC052494	Rps28|LOC100043527|LOC100048156|LOC100040426|LOC100042864|LOC100044740|LOC100045642
10450242	2.28885	up	-0.448446	-0.284707	-0.041451	0.700176	1.0482	1.06089	complement component 4B (Childo blood group) | complement component 4A (Rodgers blood group)	BC067394|M21576	C4b|C4a	NM_009780	NM_009780 // GenMAPP // Complement_Activation_Classical /// BC067394 // GenMAPP // Complement_Activation_Classical
10450363	2.76939	up	-0.260763	-0.361663	-0.385623	0.736486	0.896061	1.7681		AF357375
10450365	2.88174	up	-0.364237	-0.617304	-0.603492	0.572012	0.80045	1.62333
10450374	5.38516	up	-0.813853	-0.53419	-1.07221	1.10116	1.59473	2.17082	DNA segment, Chr 17, human D6S56E 5	L78788|BC027314	D17H6S56E-5
10450482	2.53691	up	-0.355075	-0.271578	-0.136972	1.33321	1.27145	0.660934
10450519	3.45107	up	-0.398269	-0.877375	-0.396519	0.923617	1.06332	1.70203	transcription factor 19	BC004617	Tcf19	NM_025674
10450603	2.66984	up	-0.711484	-0.978461	-0.672959	0.423023	0.628739	0.835597
10450605	3.08182	up	-0.689302	-1.33415	-0.649494	0.665813	0.739103	0.79349	tubulin, beta 5	BC003825	Tubb5	NM_011655
10450845	3.0583	down	1.47737	0.400976	1.64905	-0.23755	-0.254518	-0.818729	myelin oligodendrocyte glycoprotein	BC080860	Mog	NM_010814
10450904	2.50314	down	0.537457	0.0131693	0.425418	-0.790032	-0.877998	-1.32714	short coiled-coil protein | similar to Scoc protein	AF115778	Scoc|LOC100039350|LOC100047690	NM_001039137|NM_019708
10450957	3.52676	up	-0.144424	-0.81077	-0.459716	1.21084	1.14605	1.68323	centromere protein Q	BC018524	Cenpq	NM_031863
10451123	5.93479	up	-0.856456	-1.26002	-1.36135	1.13291	1.24296	1.8539	solute carrier family 29 (nucleoside transporters), member 1	BC004828	Slc29a1	NM_022880
10451225	2.39565	up	-0.281663	-0.634706	-0.305478	0.44846	0.686649	1.4243	polymerase (DNA directed), eta (RAD 30 related)	AB027128	Polh	NM_030715
10451372	2.21762	up	-0.450465	-0.373531	-0.493923	0.545596	0.502188	1.08134	PTK7 protein tyrosine kinase 7	BC076578	Ptk7	NM_175168
10451547	2.53655	up	-0.525444	-0.760983	-0.760274	0.791362	0.525444	0.665102	similar to high mobility group nucleosomal binding domain 2		LOC100043385|LOC100046750	XM_001480078
10451650	2.04551	up	-0.175717	-0.324219	-0.32245	0.710201	0.536551	1.02824	nuclear transcription factor-Y alpha	BC057099	Nfya	NM_001110832|NM_010913
10451679	2.16484	down	0.786259	0.191034	0.802382	-0.387557	-0.191034	-0.984509	dishevelled associated activator of morphogenesis 2	AK122266	Daam2	NM_001008231
10451710	2.9413	up	-0.315817	-0.903813	-0.296743	0.987638	0.784389	1.38096	raftlin lipid raft linker 1	BC052074	Rftn1	NM_181397
10451763	2.62432	up	-0.2299	-0.645391	-0.325855	0.908691	0.855999	1.20999	special AT-rich sequence binding protein 1	U05252	Satb1	NM_009122
10451805	5.18453	up	-0.633124	-0.782932	-0.956826	1.334	1.30265	2.1131	shugoshin-like 1 (S. pombe)	BC089014	Sgol1	NM_028232
10451860	2.45995	up	-0.361607	-0.737545	-0.636898	0.409408	0.646473	1.10396	protection of telomeres 1B		Pot1b	NM_028370
10452030	2.23684	down	1.05996	0.587288	0.974327	-0.144681	-0.308453	-0.409675	mannose-6-phosphate receptor binding protein 1	BC011116	M6prbp1	NM_025836
10452295	2.59433	down	0.0581074	-0.0581074	0.317229	-0.75705	-0.881728	-2.17007	tubulin, beta 4	BC049112	Tubb4	NM_009451	NM_009451 // GenMAPP // Circadian_Exercise /// BC049112 // GenMAPP // Circadian_Exercise
10452384	2.17171	up	-0.265865	-0.563945	-0.227941	0.733653	0.748292	0.816791	ribosomal protein L7a | predicted gene, EG666669	BC091731	Rpl7a|EG666669	NM_013721|XR_033530|XR_031409|XR_033984|XR_031929|XR_032251|XR_032053|XM_910353	NM_013721 // GenMAPP // Ribosomal_Proteins
10452571	2.54773	down	0.766667	0.804883	0.65797	-0.841876	-0.565109	-0.411127	protein tyrosine phosphatase, receptor type, M	BC079621	Ptprm	NM_008984
10452633	3.31767	up	-0.625333	-0.807092	-0.583122	0.751119	0.842814	1.58103	TG interacting factor 1	BC005724	Tgif1	NM_009372	BC005724 // GenMAPP // TGF_Beta_Signaling_Pathway
10452658	2.08901	up	-0.290426	-0.369266	-0.594003	0.358234	0.609349	0.967188	SMC hinge domain containing 1	BC062946	Smchd1	NM_028887
10452709	3.11213	up	-0.331082	-0.278405	-0.429708	1.08805	1.28542	1.50105	NDC80 homolog, kinetochore complex component (S. cerevisiae)	BC020131	Ndc80	NM_023294
10452860	2.04802	up	-0.189578	-0.984086	-0.271647	0.189578	0.465849	1.00196	mediator of cell motility 1	BC013819	Memo1	NM_133771
10453026	2.67379	up	-0.174658	-0.715925	-0.299481	0.705837	1.00618	1.35457	protein kinase D3	BC089164	Prkd3	NM_029239
10453062	2.18544	down	0.471562	0.491159	0.173218	-0.697349	-0.774065	-0.776423	ADP-ribosylation factor-like 6 interacting protein 2	BC060501	Arl6ip2	NM_019717|NM_178050
10453231	3.60816	down	1.06476	0.389581	0.937109	-1.03415	-0.955844	-1.17234	solute carrier family 8 (sodium/calcium exchanger), member 1 | RIKEN cDNA C130026L21 gene	BC094585	Slc8a1|C130026L21Rik	NM_011406|NM_001112798	NM_011406 // GenMAPP // Calcium_regulation_in_cardiac_cells /// NM_011406 // GenMAPP // Smooth_muscle_contraction /// NM_001112798 // GenMAPP // Calcium_regulation_in_cardiac_cells /// NM_001112798 // GenMAPP // Smooth_muscle_contraction
10453233	2.65471	down	0.689298	0.468261	0.824513	-0.662621	-0.687134	-0.89383	solute carrier family 8 (sodium/calcium exchanger), member 1 | RIKEN cDNA C130026L21 gene	AF004666	Slc8a1|C130026L21Rik	NM_011406|NM_001112798	NM_011406 // GenMAPP // Calcium_regulation_in_cardiac_cells /// NM_011406 // GenMAPP // Smooth_muscle_contraction /// NM_001112798 // GenMAPP // Calcium_regulation_in_cardiac_cells /// NM_001112798 // GenMAPP // Smooth_muscle_contraction /// AF004666 // G
10453373	3.03311	down	0.36591	0.0558729	0.365962	-1.06934	-1.32887	-1.61643	prolyl endopeptidase-like	BC004612	Prepl	NM_145984
10453512	4.60346	up	-0.523273	-1.35173	-0.685291	1.16391	1.3003	1.58365	karyopherin (importin) alpha 2 | similar to nuclear pore-targeting complex component of 58 kDa	D55720	Kpna2|LOC100039592|LOC100043906	NM_010655|XR_031201|XR_032285|XR_034361|XR_034991
10453632	2.19713	up	-0.159599	-0.49311	-0.00860834	0.990343	0.796056	0.959135	ribosomal protein L7a | predicted gene, EG666669	BC091731|AK199488	Rpl7a|EG666669	NM_013721|XM_484358|XR_031279|XM_620604|XR_033823|XR_031062|XM_001475485|XR_032354|XR_033346|XR_035691|XM_001474961|XR_031929|XR_033530|XR_033984|XR_032332|XR_031409|XR_033835|XM_001476925|XR_033506|XM_001473456|XR_034471|XR_034316|XR_034179|XM_910353|XR_	NM_013721 // GenMAPP // Ribosomal_Proteins
10453715	3.5924	up	-0.524341	-0.874363	-0.851736	1.01931	0.694739	1.57036	RAB18, member RAS oncogene family	BC089012	Rab18	NM_019499
10453867	3.34998	up	-0.397292	-0.778577	-0.666716	0.785817	1.28699	1.31706	retinoblastoma binding protein 8	BC050849	Rbbp8	NM_001081223
10454039	2.50987	down	1.07397	0.548346	1.03599	-0.155393	-0.512197	-0.656942	imprinted and ancient	D87973	Impact	NM_008378
10454254	2.94116	down	0.0272818	0.131342	-0.0272818	-1.23626	-1.27292	-2.02863	dystrobrevin alpha	BC040364	Dtna	NM_207650|NM_010087
10454286	2.76348	down	0.415214	0.239587	0.351925	-0.77857	-0.989118	-1.62504	microtubule-associated protein, RP/EB family, member 2	BC035254	Mapre2	NM_153058
10454411	2.00052	up	-0.436139	-0.446221	-0.78746	0.167809	0.447115	0.716372	heterogeneous nuclear ribonucleoprotein A1 | predicted gene, EG434858	BC089340	Hnrnpa1|EG434858	NM_001039129|NR_002883	NM_001039129 // GenMAPP // mRNA_processing_binding_Reactome /// NR_002883 // GenMAPP // mRNA_processing_binding_Reactome /// BC089340 // GenMAPP // mRNA_processing_binding_Reactome
10454632	2.81955	down	-0.209869	0.461992	-0.210667	-1.20617	-1.11352	-2.12524	calcium/calmodulin-dependent protein kinase IV	BC070420	Camk4	NM_009793	NM_009793 // GenMAPP // Calcium_regulation_in_cardiac_cells /// BC070420 // GenMAPP // Calcium_regulation_in_cardiac_cells
10454651	2.20922	up	-0.272544	-0.15875	-0.332438	0.813345	1.0962	0.757334
10454709	6.36803	up	-0.770758	-1.11775	-1.20277	1.5242	1.57801	1.81904	kinesin family member 20A	BC060608	Kif20a	NM_009004
10454771	2.67301	down	0.360306	0.356729	0.383037	-0.696955	-0.946034	-1.51234	receptor accessory protein 2	BC020184	Reep2	NM_144865
10454856	3.51197	down	1.05543	0.977285	0.889749	-0.564382	-0.571546	-1.37846	pleckstrin and Sec7 domain containing 2	BC066026	Psd2	NM_028707
10454881	2.46267	down	0.587752	0.588452	0.489952	-0.615227	-0.688472	-0.93082	RIKEN cDNA 0610010O12 gene	BC028765	0610010O12Rik	NM_001081365
10455199	3.27771	down	0.809873	0.266738	0.862792	-0.929958	-1.04491	-1.22379	RELT-like 2	BC038500	Rell2	NM_153793
10455227	2.63065	down	0.372026	0.0217152	0.259502	-1.04784	-0.99288	-1.4923	ring finger protein 14	BC094250	Rnf14	NM_020012
10455259	4.06751	down	0.459559	0.618759	0.435336	-1.10844	-1.19853	-2.25181	Rho GTPase activating protein 26		Arhgap26	NM_175164
10455514	2.10616	down	0.046319	-0.152694	0.0246229	-0.989511	-0.951197	-1.36489	potassium intermediate/small conductance calcium-activated channel, subfamily N, member 2	AY123778	Kcnn2	NM_080465
10455647	2.45521	up	0.0138307	-0.411087	-0.0138302	1.0059	1.05569	1.41487	tumor necrosis factor, alpha-induced protein 8	BC009090	Tnfaip8	NM_134131
10455721	3.19886	up	-0.279198	-0.576206	-0.351308	1.10936	1.31947	1.39713	synuclein, alpha interacting protein (synphilin)	BC098489	Sncaip	NM_026408
10455784	2.20505	down	0.938937	0.649354	1.05383	-0.347624	-0.0742173	-0.358469	GRAM domain containing 3	BC057978	Gramd3	NM_026240
10455813	6.69886	up	-0.936504	-1.07469	-1.31526	1.43754	1.66692	1.80083	lamin B1	BC052729	Lmnb1	NM_010721
10455826	2.18976	down	0.655209	0.512243	0.642529	-0.601188	-0.271231	-0.709912	multiple EGF-like-domains 10	BC075647	Megf10	NM_001001979
10455863	2.15716	down	1.04094	1.57969	0.90565	-0.0128903	0.492889	-0.28112	cortexin 3		Ctxn3
10455942	2.99308	down	2.03409	0.705117	2.43376	0.319777	0.0739026	0.0343905	RIKEN cDNA A730017C20 gene	BC075669	A730017C20Rik	NM_173759
10456001	2.38688	up	-0.12605	-0.110881	0.0453873	1.45294	0.984903	1.136	ribosomal protein S14	BC081449	Rps14	NM_020600
10456021	2.37886	down	1.31597	0.646469	1.24232	0.0827718	-0.334752	-0.294065	calcium/calmodulin-dependent protein kinase II alpha	BC031745	Camk2a	NM_177407|NM_009792	NM_177407 // GenMAPP // Calcium_regulation_in_cardiac_cells /// NM_177407 // GenMAPP // Smooth_muscle_contraction /// NM_009792 // GenMAPP // Calcium_regulation_in_cardiac_cells /// NM_009792 // GenMAPP // Smooth_muscle_contraction /// BC031745 // GenMAPP
10456184	2.09678	up	-0.568512	-0.601305	-0.483273	0.343637	0.415944	0.791857	adenomatosis polyposis coli down-regulated 1	AB023957	Apcdd1	NM_133237
10456194	2.01183	down	0.422221	-0.00869179	0.409769	-0.482336	-0.695719	-1.02418	N-ethylmaleimide sensitive fusion protein attachment protein gamma	BC026977	Napg	NM_028017
10456206	2.08196	down	0.399517	0.0878639	0.3697	-0.75657	-0.656817	-0.90337	WD repeat domain 7	BC125573|AK122304	Wdr7
10456363	4.09825	down	1.0448	0.6522	1.14751	-0.670683	-1.03311	-1.55673	guanine nucleotide binding protein, alpha stimulating, olfactory type	BC078439	Gnal	NM_010307|NM_177137	NM_010307 // GenMAPP // G_Protein_Signaling /// NM_177137 // GenMAPP // G_Protein_Signaling /// BC078439 // GenMAPP // G_Protein_Signaling
10456439	3.53979	up	-0.378526	-0.906084	-0.719507	0.911245	1.25741	1.29823	centrosomal protein 192	BC064462|AK122526	Cep192
10456488	2.85334	up	-0.379031	-0.757841	-0.450503	0.890743	0.899434	1.1604
10456490	3.51116	up	-0.486171	-0.946404	-0.639257	0.79516	1.25185	1.31701
10456719	2.86633	up	-1.15344	-1.54606	-1.01141	0.403478	-0.0617104	0.504949
10456721	2.48796	up	-0.831578	-1.23367	-0.54809	0.580794	0.152384	0.598385
10456727	2.04533	down	0.421535	0.187081	0.322034	-0.576782	-0.59909	-0.990482	dymeclin	BC038276	Dym	NM_027727
10456745	2.15859	down	0.644814	0.214666	0.703941	-0.403099	-0.469134	-0.89461	MAD homolog 7 (Drosophila)	AF015260	Smad7	NM_001042660	NM_001042660 // GenMAPP // TGF_Beta_Signaling_Pathway /// AF015260 // GenMAPP // TGF_Beta_Signaling_Pathway
10456836	4.59263	down	0.00660229	0.532336	-0.00660133	-1.6301	-1.46615	-2.96937	ST8 alpha-N-acetyl-neuraminide alpha-2,8-sialyltransferase 5	BC034855	St8sia5	NM_153124
10456904	2.12568	down	1.11399	0.297694	0.985116	0.0657916	-0.449889	-0.482882	proline-serine-threonine phosphatase-interacting protein 2	CT010308	Pstpip2	NM_013831
10457022	2.11675	down	0.813906	0.552814	0.865863	0.0803976	-0.18217	-0.911197	myelin basic protein	L07507	Mbp	NM_010777|NM_001025251|NM_001025254|NM_001025255|NM_001025256|NM_001025245|NM_001025258|NM_001025259	NM_010777 // GenMAPP // MAPK_Cascade /// NM_001025251 // GenMAPP // MAPK_Cascade /// NM_001025254 // GenMAPP // MAPK_Cascade /// NM_001025255 // GenMAPP // MAPK_Cascade /// NM_001025256 // GenMAPP // MAPK_Cascade /// NM_001025245 // GenMAPP // MAPK_Cascad
10457357	2.17089	down	0.424058	0.33555	-0.00102711	-1.04419	-1.00459	-0.547499	membrane protein, palmitoylated 7 (MAGUK p55 subfamily member 7)		Mpp7
10457475	5.48571	down	1.21025	1.01577	0.955869	-1.34792	-1.23123	-1.60599	abhydrolase domain containing 3	AF429302	Abhd3	NM_134130
10457536	2.85247	down	0.372067	0.0657539	0.263991	-1.36592	-1.0346	-1.4343	ankyrin repeat domain 29		Ankrd29
10457614	2.42063	down	0.802089	0.70328	0.667792	-0.584883	-0.0638199	-1.00428	aquaporin 4	AF469169	Aqp4	NM_009700
10457667	3.26832	up	0.366586	-0.299579	0.0891161	1.88569	1.41052	1.98556	hypothetical protein LOC100043775 | hypothetical protein LOC100043821		LOC100043775|LOC100043821	XM_001480931|XM_001481017
10457731	2.40132	up	-0.296666	-0.364172	-0.0249996	1.12383	1.00164	0.980166	ribosomal protein L35 | similar to ribosomal protein L35	BC025884	Rpl35|LOC100038991	NM_025592
10457733	2.06928	down	0.305247	0.134296	0.347173	-0.731245	-0.598413	-1.03102	UDP-Gal:betaGlcNAc beta 1,4-galactosyltransferase, polypeptide 6 | similar to Beta-1,4-galactosyltransferase 6 (Beta-1,4-GalTase 6) (Beta4Gal-T6) (b4Gal-T6) (UDP-galactose:beta-N-acetylglucosamine beta-1,4-galactosyltransferase 6) (UDP-Gal:beta-GlcNAc bet	AF097158	B4galt6|LOC675709	NM_019737
10457929	4.58821	down	1.15854	0.719603	1.16847	-0.650521	-1.03163	-1.86503	Ras-like without CAAX 2	BC018267	Rit2	NM_009065
10457942	3.15177	down	0.250614	0.298677	0.164646	-1.13067	-0.928947	-2.19493	synaptotagmin IV	BC052738	Syt4	NM_009308
10458090	2.5959	down	0.405519	0.024291	0.522517	-0.746113	-1.00607	-1.4242	receptor accessory protein 5	BC013052	Reep5	NM_007874
10458195	3.86218	up	-0.625051	-0.479093	-0.664858	1.26078	1.24955	1.56891	cell division cycle 25 homolog C (S. pombe)	L16926	Cdc25c	NM_009860	L16926 // GenMAPP // Cell_Cycle_KEGG
10458314	2.46904	up	-0.275515	-0.294584	-0.223199	0.800634	0.631289	1.68664	transmembrane protein 173	BC046640|DQ910493	Tmem173
10458560	3.33533	down	0.437078	-0.0895328	0.645248	-0.970923	-1.24924	-2.00054	fibroblast growth factor 1	U67610	Fgf1	NM_010197
10458731	2.78835	down	0.4837	0.777792	0.48633	-0.797664	-0.657342	-1.2354	mutated in colorectal cancers		Mcc	NM_001085373|NM_001085374
10458816	2.14207	up	-0.502311	-0.335126	-0.408876	0.23985	0.845159	0.965702	toll-like receptor adaptor molecule 2	AY275837	Ticam2	NM_173394
10458843	2.34691	up	-0.37627	-1.04297	-0.396377	0.798852	0.701557	0.376269	sema domain, transmembrane domain (TM), and cytoplasmic domain, (semaphorin) 6A	BC059238	Sema6a	NM_018744
10458906	3.1273	up	-0.781036	-0.573175	-0.862658	0.695359	0.780741	1.24178	peptidylprolyl isomerase C	M74227	Ppic	NM_008908
10459193	2.4965	down	-0.34829	-0.0481424	-0.297679	-1.47268	-1.43771	-1.74345	peroxisome proliferative activated receptor, gamma, coactivator 1 beta	AF453324	Ppargc1b	NM_133249	NM_133249 // GenMAPP // mRNA_processing_binding_Reactome /// AF453324 // GenMAPP // mRNA_processing_binding_Reactome
10459262	2.89642	down	-0.446284	-0.112684	-0.353127	-1.70691	-1.5146	-2.29339	actin binding LIM protein family, member 3	BC094229	Ablim3	NM_198649
10459576	2.47343	down	0.80504	1.04257	0.572074	-0.428372	-0.472997	-0.598475	centrosomal protein 76	BC119218	Cep76	NM_001081073
10459643	2.22663	up	-0.267627	-0.423277	-0.600153	0.618637	0.750174	0.804726	RIKEN cDNA 4930503L19 gene	BC057927	4930503L19Rik	NM_172967
10459671	8.89072	up	-0.762815	-2.25719	-1.1017	1.60985	1.90215	1.82319	deleted in colorectal carcinoma		Dcc	NM_007831
10459755	2.12341	up	-0.222921	-0.17277	-0.195696	0.840961	0.550229	1.27657	RIKEN cDNA 2810433K01 gene	BC019940|DQ926864|DQ926863	2810433K01Rik
10459827	2.28993	up	-0.315546	-0.463206	-0.239798	0.948875	0.979934	0.638556	ring finger protein 165 | RIKEN cDNA 8030462N17 gene	DQ465971	Rnf165|8030462N17Rik
10459866	2.75661	down	0.985704	0.922687	0.911973	-0.492784	-0.10532	-0.970215	solute carrier family 14 (urea transporter), member 1	BC086673	Slc14a1	NM_028122
10460123	3.62341	down	2.46475	0.697501	2.43581	0.0285964	0.066546	-0.0691214	RIKEN cDNA 9330132A10 gene	BC098197	9330132A10Rik
10460127	2.91294	down	1.71869	0.53173	1.82854	0.0914478	-0.212234	-0.427687	docking protein 6	AB221044	Dok6	NM_001039173
10460317	3.22773	down	0.390554	0.373946	0.40428	-0.938278	-1.07435	-1.89016	phosphatidylinositol membrane-associated 1	Y08922	Pitpnm1	NM_008851
10460423	2.78683	down	0.670965	0.864804	0.588353	-0.623114	-0.429059	-1.25958	spectrin beta 3	BC079860	Spnb3	NM_021287
10460738	5.34632	up	-0.582671	-0.958089	-1.15507	1.41702	1.21514	1.92766	cell division cycle associated 5	BC052904	Cdca5	NM_026410
10460947	3.11293	down	0.479826	0.146637	0.628862	-0.894433	-1.06204	-1.70302	muscle glycogen phosphorylase	AF124787	Pygm	NM_011224	NM_011224 // GenMAPP // Glycogen_Metabolism /// AF124787 // GenMAPP // Glycogen_Metabolism
10461022	5.10045	up	-0.778726	-1.08837	-0.798079	1.44518	1.43977	1.50175	protein phosphatase 1, regulatory (inhibitor) subunit 14B	BC082545	Ppp1r14b	NM_008889
10461057	7.85064	up	-0.93928	-1.53728	-1.31509	1.75957	1.67058	1.69663	REST corepressor 2	BC055719	Rcor2	NM_054048
10461071	2.41474	up	-0.604284	-0.372249	-0.733195	0.701094	0.627851	0.776929	RIKEN cDNA 2700081O15 gene	BC096638|BC059063	2700081O15Rik
10461093	2.67929	down	1.27313	0.700583	1.20563	-0.255393	-0.313094	-0.51772	HRAS like suppressor 3	BC024581	Hrasls3	NM_139269
10461150	3.65414	up	-1.13581	-1.09371	-1.51345	0.40878	0.616097	0.840751
10461152	3.67794	up	-1.15141	-1.13057	-1.60197	0.411107	0.394056	0.947584	small nucleolar RNA host gene (non-protein coding) 1	AK051045	Snhg1
10461154	4.26278	up	-0.406619	-0.650317	-0.570783	1.72347	1.41129	1.5129	small nucleolar RNA host gene (non-protein coding) 1	AK051045	Snhg1
10461156	4.02071	up	-1.13311	-1.37798	-1.34153	0.500044	0.452452	1.21725	small nucleolar RNA host gene (non-protein coding) 1	AK051045	Snhg1
10461158	4.17051	up	-1.44222	-0.939591	-1.97102	0.0606089	0.772888	0.994336	small nucleolar RNA host gene (non-protein coding) 1	AK051045	Snhg1
10461160	3.31589	up	-0.676491	-0.781802	-0.911425	0.767653	0.91412	1.1367
10461162	2.77806	up	-0.023869	-0.310894	0.176505	1.87997	1.33353	1.05047	small nucleolar RNA, C/D box 22		Snord22	NR_004445
10461334	2.38488	up	-0.584332	-0.694689	-0.713954	0.459916	0.545627	0.763241	metastasis-associated gene family, member 2	BC079847	Mta2	NM_011842
10461391	3.32184	up	-0.330005	-0.699389	-0.605611	1.01222	1.0721	1.47662	proliferating cell nuclear antigen	BC005778	Pcna	NM_011045	NM_011045 // GenMAPP // Cell_Cycle_KEGG /// NM_011045 // GenMAPP // DNA_replication_Reactome /// NM_011045 // GenMAPP // G1_to_S_cell_cycle_Reactome /// BC005778 // GenMAPP // Cell_Cycle_KEGG /// BC005778 // GenMAPP // DNA_replication_Reactome /// BC00577
10461439	2.22667	down	0.752972	0.571781	0.767288	-0.296681	-0.46604	-0.6099	fatty acid desaturase 1	AB072976|AK183596	Fads1	NM_146094
10461459	2.83987	down	0.0573101	0.218076	0.323421	-0.823378	-1.08733	-2.00796	synaptotagmin VII	AB075901	Syt7	NM_173068|NM_173067|NM_018801
10461587	3.09982	up	-0.548806	-0.80996	-0.978294	0.981586	0.703143	0.874769	membrane-spanning 4-domains, subfamily A, member 4A | similar to membrane-spanning 4-domains, subfamily A, member 4 isoform a		Ms4a4a|LOC624461	XM_986941
10461614	2.08829	up	-0.159855	-0.240009	-0.314131	0.796492	0.657032	1.01945	membrane-spanning 4-domains, subfamily A, member 6C	AF237910	Ms4a6c	NM_028595
10461721	3.30671	up	-0.595129	-0.815071	-0.424735	0.877163	1.62743	0.836659	macrophage expressed gene 1	BC129843	Mpeg1	NM_010821	NM_010821 // GenMAPP // Cell_Cycle_KEGG /// BC129843 // GenMAPP // Cell_Cycle_KEGG
10461723	3.7158	up	-0.210301	-0.381565	-0.143964	1.33702	1.58496	2.02321	RIKEN cDNA 4632417K18 gene	BC038020	4632417K18Rik	NM_026640
10461878	3.28754	down	0.016695	-0.0222254	-0.016696	-1.40935	-1.45823	-2.30566	RIKEN cDNA A230083H22 gene	BC094224|BC095978|AK172939	A230083H22Rik
10461979	3.72307	down	1.18432	0.77845	1.0103	-0.730295	-0.398225	-1.58788	aldehyde dehydrogenase family 1, subfamily A1	BC054386	Aldh1a1	NM_013467
10462035	2.39248	down	0.787017	0.548942	0.920356	-0.283788	-0.732478	-0.502943	lactate dehydrogenase B	BC046755	Ldhb	NM_008492	NM_008492 // GenMAPP // Glycolysis_and_Gluconeogenesis /// BC046755 // GenMAPP // Glycolysis_and_Gluconeogenesis
10462039	3.13322	down	0.382068	0.519833	0.334074	-0.978868	-0.905642	-1.82245	transient receptor potential cation channel, subfamily M, member 3		Trpm3	NM_001035244|NM_001035239|NM_001035240|NM_001035241|NM_001035242|NM_177341|NM_001035243|NM_001035246|NM_001035245
10462113	2.17074	down	0.336228	-0.0258551	0.552414	-0.482168	-0.711533	-1.29808	amyloid beta (A4) precursor protein binding, family A, member 1		Apba1	NM_177034
10462442	2.94586	down	1.70892	0.403435	1.62597	-0.356835	-0.0587049	-0.522188	interleukin 33	BC003847	Il33	NM_133775
10462507	2.25688	down	1.31855	0.400023	1.55219	0.071907	-0.178648	-0.145493	3'-phosphoadenosine 5'-phosphosulfate synthase 2	BC090997	Papss2	NM_011864
10462587	2.13323	down	0.825003	0.237221	0.833276	-0.237222	-0.472352	-0.674054	Stam binding protein like 1	AB066211	Stambpl1	NM_029682
10462613	2.0986	up	-0.00526619	-0.806858	0.00526667	0.643087	0.706377	1.05196	interferon-induced protein with tetratricopeptide repeats 2	BC050835	Ifit2	NM_008332
10462618	2.04773	down	0.510724	1.27886	0.719826	-0.424758	-0.00781393	-0.160105	interferon-induced protein with tetratricopeptide repeats 3	BC089563	Ifit3	NM_010501
10462632	6.35876	up	-0.56495	-0.823763	-0.879368	1.69536	1.97308	2.06972	kinesin family member 20B	AY259532	Kif20b	NM_183046
10462702	2.15745	up	-0.615202	-1.19775	-0.812989	-0.0120521	0.270131	0.443954	HECT domain containing 2		Hectd2	NM_172637
10462796	12.4916	up	-0.887579	-1.75647	-1.50003	2.03287	2.37934	2.37239	kinesin family member 11	BC060670	Kif11	NM_010615
10462866	5.6386	up	-0.816434	-0.62404	-0.732297	1.57785	1.73988	1.99552	centrosomal protein 55	BC031396	Cep55	NM_028760
10462912	4.46428	down	0.0657453	-0.273067	-0.0129089	-1.847	-1.96116	-2.88735	leucine-rich repeat LGI family, member 1	BC066090	Lgi1	NM_020278
10462922	2.27567	down	0.638123	0.56289	0.563618	-0.425065	-0.539136	-0.830034	phospholipase C, epsilon 1	AB076247	Plce1	NM_019588
10462973	8.48953	up	-0.460026	-1.51339	-1.058	1.8388	2.01216	2.37468	helicase, lymphoid specific	BC100394	Hells	NM_008234	NM_008234 // GenMAPP // Apoptosis /// BC100394 // GenMAPP // Apoptosis
10463168	2.17598	down	0.304849	0.0394106	0.358188	-0.779831	-0.873331	-1.00939	phosphoglycerate mutase 1	BC106139	Pgam1	NM_023418	NM_023418 // GenMAPP // Glycolysis_and_Gluconeogenesis /// BC106139 // GenMAPP // Glycolysis_and_Gluconeogenesis
10463242	2.37798	down	-0.186429	-0.0010376	-0.0277252	-1.02353	-1.25321	-1.68767	RIKEN cDNA 4933417O08 gene	BC049116	4933417O08Rik
10463265	4.20016	down	0.825837	0.764551	0.928657	-0.900254	-0.971498	-1.82054	cyclin M1	AF202994	Cnnm1	NM_031396
10463347	2.52885	down	0.690254	0.742606	0.718938	-0.535445	-0.527892	-0.800303	stearoyl-coenzyme A desaturase 3	AF272037	Scd3	NM_024450
10463355	2.32739	down	0.719778	0.566352	0.693986	-0.410649	-0.478971	-0.786411	stearoyl-Coenzyme A desaturase 2	BC040384	Scd2	NM_009128	NM_009128 // GenMAPP // Fatty_Acid_Synthesis /// BC040384 // GenMAPP // Fatty_Acid_Synthesis
10463448	2.02311	up	-0.309685	-0.530459	-0.262348	0.538424	0.565123	0.843695	progressive external ophthalmoplegia 1 (human)	BC071195	Peo1	NM_153796
10463645	2.78864	up	-0.527109	-0.575399	-0.527602	0.94217	0.859576	1.00684	suppressor of fused homolog (Drosophila)	BC048168	Sufu	NM_015752|NM_001025391
10463704	2.06622	down	0.875373	0.385447	0.81283	-0.415479	-0.37268	-0.27918	arsenic (+3 oxidation state) methyltransferase	AF166383	As3mt	NM_020577
10463737	2.38402	down	0.717239	0.318904	0.67144	-0.0693703	-0.7564	-1.22683	internexin neuronal intermediate filament protein, alpha | similar to Ina protein	AK144917	Ina|LOC100047943	XM_001479202
10463803	2.21873	down	0.0354099	0.129757	-0.0354099	-0.710508	-0.997864	-1.61107	STE20-like kinase (yeast)	AK122218	Slk	NM_009289
10463875	2.10097	down	0.577014	0.285146	0.59232	-0.642855	-0.492795	-0.623027	sortilin-related VPS10 domain containing receptor 3	AF276314	Sorcs3	NM_025696
10463911	2.05163	down	0.431082	0.394896	0.277078	-0.517174	-0.659372	-0.830709	adducin 3 (gamma)	BC037116	Add3	NM_013758
10464128	2.00962	up	-0.319637	-0.481884	-0.214111	0.393649	0.448508	1.16298	caspase 7	Y13088	Casp7	NM_007611	NM_007611 // GenMAPP // Apoptosis /// NM_007611 // GenMAPP // Apoptosis_GenMAPP /// NM_007611 // GenMAPP // Apoptosis_KEGG /// Y13088 // GenMAPP // Apoptosis /// Y13088 // GenMAPP // Apoptosis_GenMAPP /// Y13088 // GenMAPP // Apoptosis_KEGG
10464370	2.58897	down	1.82441	0.759817	2.12231	0.540852	-0.203888	0.252435	solute carrier family 18 (vesicular monoamine), member 2	BC078449	Slc18a2	NM_172523
10464388	2.7467	up	-0.109756	-0.448282	0.0341396	1.27644	1.31015	1.26261	ribosomal protein S12 | Rps12 pseudogene	BC089338	Rps12|LOC672959	NM_011295|XR_034788|XR_031065
10464415	2.08027	down	0.846569	0.678155	0.630905	-0.477767	-0.179648	-0.357258	RIKEN cDNA 1810055E12 gene	BC013514	1810055E12Rik
10464469	2.07349	up	-0.269505	-0.401461	-0.230826	0.770319	0.717623	0.766453	ribosomal protein L7a	BC016489	Rpl7a		BC016489 // GenMAPP // Ribosomal_Proteins
10464688	2.11554	down	0.357922	0.156402	0.4083	-0.705322	-0.777864	-0.837264	ankyrin repeat domain 13 family, member D	BC058982	Ankrd13d	NM_026720
10464932	2.95441	down	0.339523	-0.154769	0.373981	-1.02417	-1.40542	-1.70027	kinesin light chain 2	BC014845	Klc2	NM_008451
10465005	2.01286	up	-0.267137	-0.417877	-0.322657	0.561142	0.707623	0.751316	barrier to autointegration factor 1	AB025349	Banf1	NM_001038231|NM_011793
10465089	2.16463	down	0.157064	-0.157063	0.235034	-0.660728	-0.985823	-1.46078	sorting nexin 32	BC048922	Snx32	NM_001024560
10465209	2.42887	up	-0.364457	-0.794342	-0.44525	0.857763	0.550334	0.828705	mammary tumor virus receptor 2	AB012726	Mtvr2	NM_181452|NM_023166
10465282	3.93661	up	-0.48089	-0.838788	-0.680198	1.2155	1.39097	1.32452	polymerase (DNA directed), alpha 2	BC021424	Pola2	NM_008893	NM_008893 // GenMAPP // DNA_replication_Reactome /// NM_008893 // GenMAPP // G1_to_S_cell_cycle_Reactome /// BC021424 // GenMAPP // DNA_replication_Reactome /// BC021424 // GenMAPP // G1_to_S_cell_cycle_Reactome
10465388	2.06909	down	0.887057	0.317913	0.972517	-0.209734	-0.372323	-0.387449	ADP-ribosylation factor-like 2	BC060259	Arl2	NM_019722
10465508	2.20348	down	0.74483	0.272481	0.697637	-0.57903	-0.536586	-0.588785	G protein-coupled receptor 137	BC048078	Gpr137	NM_207220
10465619	2.10204	down	0.14354	0.0342178	0.0911903	-0.803538	-1.06594	-1.07694	fibronectin leucine rich transmembrane protein 1	BC070403	Flrt1	NM_201411
10465686	2.02347	down	0.325738	0.0404253	0.299911	-0.696226	-0.661959	-1.02624	reticulon 3	AY750849	Rtn3	NM_001003934|NM_001003933|NM_053076
10465831	2.10975	up	-0.320663	-0.160908	-0.135731	0.831588	0.82867	0.953649	RIKEN cDNA 5730408K05 gene	BC027679|AF357476	5730408K05Rik
10465844	2.34541	down	0.649846	0.699682	0.587128	-0.621434	-0.495019	-0.636407	asparaginase like 1	BC016106	Asrgl1	NM_025610
10465861	3.8246	up	-0.561666	-0.760581	-0.714168	1.10238	1.28149	1.38565	inner centromere protein	AF117610	Incenp	NM_016692
10465912	2.31054	up	-0.370189	-0.409445	-0.267172	0.670809	0.736629	1.17044	flap structure specific endonuclease 1	BC010203	Fen1	NM_007999
10465916	2.01222	down	0.852192	0.415897	1.11601	0.0345273	-0.112718	-0.564076	gene model 98, (NCBI)		Gm98
10465943	3.90584	down	0.870293	0.946205	0.768437	-0.720788	-0.91343	-1.67775	diacylglycerol lipase, alpha	AY275376	Dagla	NM_198114
10466423	2.46425	up	-0.705762	-0.980538	-0.609518	0.287904	0.531867	0.787862	centrosomal protein 78	BC071270	Cep78	NM_198019
10466587	2.19719	down	1.12274	0.557398	1.11523	0.166541	-0.0674529	-0.710709	RAR-related orphan receptor beta	BC024842	Rorb	NM_001043354|NM_146095	NM_001043354 // GenMAPP // Nuclear_Receptors /// BC024842 // GenMAPP // Nuclear_Receptors
10466779	4.85689	down	0.895825	0.957237	0.703031	-1.08696	-1.04561	-2.15144	phosphatidylinositol-4-phosphate 5-kinase, type 1 beta	D86176	Pip5k1b	NM_008846
10466923	2.0528	up	0.398863	-0.305125	0.408092	1.29195	1.07962	1.24304	ribosomal protein L26 | ribosomal protein L26 pseudogene	BC099481|X80699	Rpl26|LOC672214|LOC100034726	NM_009080|NR_003968|NR_003373|XM_484573|XR_001911|XM_138109|XR_034261
10467013	3.48807	down	1.16375	1.43187	0.861286	-0.430345	-0.427485	-1.09255	protein kinase, cGMP-dependent, type I	AF084547	Prkg1	NM_001013833|NM_011160
10467041	2.79997	down	1.69724	0.254935	2.01608	-0.0528007	-0.155148	-0.280031	N-acylsphingosine amidohydrolase 2	AB037181	Asah2	NM_018830	NM_018830 // GenMAPP // S1P_Signaling /// AB037181 // GenMAPP // S1P_Signaling
10467206	2.56291	down	1.22823	0.647354	1.46353	-0.226902	-0.152002	-0.355333	protein phosphatase 1, regulatory (inhibitor) subunit 3C	BC052769	Ppp1r3c	NM_016854	NM_016854 // GenMAPP // Circadian_Exercise /// BC052769 // GenMAPP // Circadian_Exercise
10467216	3.06147	down	0.686682	0.232001	0.830248	-0.724942	-0.905786	-1.46301	cytoplasmic polyadenylation element binding protein 3	AB093274	Cpeb3	NM_198300
10467319	2.03852	up	0.0144224	-0.0144224	-0.0290966	1.58112	0.546503	0.925839	retinol binding protein 4, plasma	BC093529	Rbp4	NM_011255
10467470	2.36539	up	-0.0442648	-0.397834	-0.0483971	1.02415	1.00006	1.21153	aldehyde dehydrogenase 18 family, member A1	BC033427	Aldh18a1	NM_019698|NM_153554
10467529	2.2108	down	1.1312	0.364395	1.87848	0.0714603	0.00538158	-0.136487	oligodendrocytic myelin paranodal and inner loop protein	BC060980	Opalin	NM_153520
10467637	3.10858	up	-0.528414	-0.673393	-0.464745	0.880222	1.17031	1.19169	Rho GTPase activating protein 19	BC086680	Arhgap19	NM_027667
10467842	4.3662	down	0.666521	0.297589	0.553075	-1.2553	-1.5585	-2.04814	glutamate oxaloacetate transaminase 1, soluble	J02623	Got1	NM_010324	J02623 // GenMAPP // Glycolysis_and_Gluconeogenesis
10467979	3.65966	down	1.03098	0.688364	1.12951	-0.331745	-0.774232	-1.66029	stearoyl-Coenzyme A desaturase 1	BC007474	Scd1	NM_009127	BC007474 // GenMAPP // Fatty_Acid_Synthesis
10468081	2.86344	up	-0.260181	-0.390084	-0.300285	0.934401	1.06837	1.59993	nucleoplasmin 3	U64450	Npm3	NM_008723
10468487	3.26984	up	0.368088	-0.300981	0.0892868	1.88657	1.411	1.98648	pol polyprotein	X16670	LOC280487
10468691	3.62015	down	0.185731	0.534821	0.192308	-1.23422	-1.06017	-2.3609	actin-binding LIM protein 1	AF404774	Ablim1	NM_178688|NM_001103177|NM_001103178
10468746	3.70255	down	0.230009	-0.257934	0.209394	-1.5486	-1.97492	-1.96057	heat shock protein 12A	BC030362	Hspa12a	NM_175199
10468992	3.12836	up	-0.268212	-0.858737	-0.363771	1.19348	1.308	0.944014	FERM domain containing 4A	BC058672	Frmd4a	NM_172475
10469035	2.67854	up	-0.56238	-0.516686	-0.510315	0.699757	0.829445	1.14576	selenophosphate synthetase 1	BC066037	Sephs1	NM_175400
10469046	3.04985	down	1.10913	0.773459	1.1626	-0.409553	-0.557607	-0.813868	phytanoyl-CoA hydroxylase	AF023463	Phyh	NM_010726
10469058	2.23174	down	1.02712	0.507983	0.977888	-0.238296	-0.614971	-0.108253	RIKEN cDNA 1110017I16 gene	EF529510|BC115608	1110017I16Rik
10469127	3.26971	up	0.368485	-0.299774	0.087884	1.88623	1.41059	1.98727	hypothetical protein LOC100043775 | hypothetical protein LOC100043821	AK145655	LOC100043775|LOC100043821	XM_001480931|XM_001481017
10469389	4.07555	down	1.50233	0.958023	1.61171	-0.338076	-0.59767	-1.07317	solute carrier family 39 (zinc transporter), member 12	BC089362	Slc39a12	NM_001012305
10469404	3.36014	down	1.22961	1.04944	1.04173	-0.311784	-0.669624	-0.943365	calcium channel, voltage-dependent, beta 2 subunit	BC109156	Cacnb2	NM_023116
10469457	2.43864	down	0.79225	0.453354	0.864942	-0.593003	-0.222758	-0.931928	plexin domain containing 2	BC057881	Plxdc2	NM_026162
10469581	3.75163	down	1.31848	0.743652	1.23371	-0.560452	-0.782939	-1.08333	enhancer trap locus 4	AB125594	Etl4	NM_001081006
10469622	3.85491	down	0.0075407	0.331395	-0.0674219	-1.53456	-1.33468	-2.69934	G protein-coupled receptor 158		Gpr158	NM_001004761
10469672	4.68707	down	1.36897	0.973066	1.31359	-0.553363	-0.979703	-1.49736	glutamic acid decarboxylase 2	D42051	Gad2	NM_008078	D42051 // GenMAPP // Biogenic_Amine_Synthesis
10469951	2.24222	down	0.0725584	0.0556421	0.183869	-0.968205	-0.682989	-1.53152	ring finger protein 208	BC030073	Rnf208	NM_176834
10470050	2.26336	down	0.302854	0.211005	0.452101	-0.490347	-0.611068	-1.46802	ATP-binding cassette, sub-family A (ABC1), member 2		Abca2	NM_007379
10470214	2.9365	down	-0.142886	0.038085	-0.038084	-1.27091	-1.1652	-2.36907	potassium channel, subfamily T, member 1	AK129355	Kcnt1	NM_175462
10470305	2.18714	up	-0.265909	-0.541513	-0.205272	0.775191	0.763014	0.836227	ribosomal protein L7a | predicted gene, EG666669	BC091731|AK199488	Rpl7a|EG666669	NM_013721|XR_031929|XM_001474961|XR_032850|XR_034992|XM_001476925|XR_031237	NM_013721 // GenMAPP // Ribosomal_Proteins
10470314	2.12278	up	-0.595203	-0.505643	-0.978302	0.210373	0.161213	0.807139
10470318	2.3546	up	-0.272284	-0.403688	-0.0063982	1.12745	0.924647	0.971977
10470320	2.39099	up	-0.114611	-0.683505	0.176592	1.3318	0.847019	0.97248
10470412	2.0416	down	1.26453	0.836694	1.03948	0.0373611	-0.0438161	0.0580564	dopamine beta hydroxylase	S50200	Dbh	NM_138942	S50200 // GenMAPP // Biogenic_Amine_Synthesis
10470529	2.39146	down	-0.374037	-0.125529	-0.172224	-1.33297	-1.14434	-1.96816	olfactomedin 1	D78262	Olfm1	NM_019498|NM_001038613|NM_001038612|NM_001038614
10470911	3.18569	up	-0.841143	-1.31615	-0.926243	0.328535	0.498029	1.10472
10470973	2.23897	up	-0.42752	-0.484399	-0.650995	0.442657	0.595595	0.88734	nucleoporin 188	BC096591	Nup188	NM_198304
10471129	2.17196	down	0.898843	0.189723	1.0219	-0.243519	-0.172646	-0.830375	frequenin homolog (Drosophila)	BC059825	Freq	NM_019681
10471154	2.83298	down	1.39159	0.400906	1.57992	0.0851774	-0.57555	-0.644179	predicted gene, EG432466 | argininosuccinate synthetase 1	BC002074	EG432466|Ass1	NR_002687|NM_007494
10471464	2.08296	down	0.307565	0.408216	0.411702	-0.490139	-0.680725	-0.877553	ST6 (alpha-N-acetyl-neuraminyl-2,3-beta-galactosyl-1,3)-N-acetylgalactosaminide alpha-2,6-sialyltransferase 6	BC022924	St6galnac6	NM_016973|NM_001025310|NM_001025311
10471474	3.11812	down	0.304324	0.270453	0.251888	-1.17151	-1.18956	-1.73429	adenylate kinase 1	BC054366	Ak1	NM_021515
10471503	2.04298	up	-0.612274	-0.29955	-0.444896	0.335248	0.507803	0.892246
10471550	2.01914	up	-0.69482	-0.297936	-0.586292	0.286553	0.509572	0.666053	ribosomal protein L12	BC075731	Rpl12		BC075731 // GenMAPP // Ribosomal_Proteins /// BC075731 // GenMAPP // mRNA_processing_binding_Reactome
10471555	3.04568	up	-0.166516	-0.311551	-0.625272	0.997604	1.11616	1.60318	angiopoietin-like 2	AF125176	Angptl2	NM_011923
10471608	2.20792	up	-0.447136	-0.598629	-0.506986	0.343858	0.791633	0.739832	centrosomal protein 110	BC038386|AK131139|X79131|BC060146	Cep110
10472050	2.67737	down	1.66333	0.347761	1.58189	-0.0707178	-0.187077	-0.411665	tumor necrosis factor alpha induced protein 6 | similar to TNF-stimulated gene 6 protein	BC021155	Tnfaip6|LOC100044927	NM_009398
10472128	2.28054	up	-0.151182	-0.413394	-0.430392	0.678421	0.9479	0.946845	ADP-ribosylation factor-like 6 interacting protein 6	BC019550	Arl6ip6	NM_022989
10472136	4.17975	down	0.305062	0.701554	0.166442	-1.35564	-0.93986	-2.72169	UDP-N-acetyl-alpha-D-galactosamine:polypeptide N-acetylgalactosaminyltransferase 13	BC131651	Galnt13	NM_173030
10472212	2.47611	down	0.726253	0.563393	0.785075	-0.544523	-0.30608	-0.998905	plakophilin 4	BC079848	Pkp4	NM_026361|NM_175464
10472321	4.50338	down	0.32308	0.489472	0.169192	-1.47699	-1.47627	-2.57802	solute carrier family 4, sodium bicarbonate cotransporter-like, member 10	AK220501	Slc4a10	NM_033552
10472364	3.21913	down	0.174429	0.530348	0.251358	-0.883206	-0.745385	-2.47529	sodium channel, voltage-gated, type II, alpha 1		Scn2a1	NM_001099298
10472366	3.54066	down	0.101913	0.378638	0.0938034	-1.23001	-1.06804	-2.59964	sodium channel, voltage-gated, type II, alpha 1		Scn2a1	NM_001099298
10472368	4.11947	down	0.0942211	0.521773	0.0518694	-1.31927	-1.23752	-2.90272	sodium channel, voltage-gated, type II, alpha 1		Scn2a1	NM_001099298
10472370	4.09292	down	0.104589	0.47639	-0.020092	-1.56337	-1.44136	-2.53377	sodium channel, voltage-gated, type II, alpha 1		Scn2a1	NM_001099298
10472374	3.84559	down	0.203271	0.443937	0.0759125	-1.58382	-1.45082	-2.07186	sodium channel, voltage-gated, type II, alpha 1		Scn2a1
10472376	4.47168	down	0.0228329	0.520495	-0.0228329	-1.89159	-1.26443	-2.80594	sodium channel, voltage-gated, type II, alpha 1		Scn2a1	NM_001099298
10472378	4.16633	down	0.0634241	0.439016	-0.0446596	-1.76311	-1.23371	-2.72172	sodium channel, voltage-gated, type II, alpha 1		Scn2a1	NM_001099298
10472380	4.1135	down	0.0436459	0.413262	0.0505266	-1.60533	-1.27437	-2.73397	sodium channel, voltage-gated, type II, alpha 1		Scn2a1	NM_001099298
10472382	3.70267	down	0.152044	0.642247	-0.00614357	-1.46636	-1.10294	-2.30825	sodium channel, voltage-gated, type II, alpha 1		Scn2a1	NM_001099298
10472384	3.57557	down	0.101514	0.459396	0.0389137	-1.43304	-1.10782	-2.37384	sodium channel, voltage-gated, type II, alpha 1		Scn2a1	NM_001099298
10472386	4.08922	down	0.125649	0.585197	-0.0127401	-1.53106	-1.20497	-2.66135	sodium channel, voltage-gated, type II, alpha 1	AM905319	Scn2a1	NM_001099298
10472396	4.03441	down	0.065608	0.415023	0.0827837	-1.35022	-1.34137	-2.78206	sodium channel, voltage-gated, type II, alpha 1		Scn2a1	NM_001099298
10472398	4.17035	down	0.232649	0.554185	0.0582066	-1.40178	-1.16023	-2.77345	sodium channel, voltage-gated, type II, alpha 1		Scn2a1	NM_001099298
10472400	5.20488	down	0.169902	0.68038	0.153508	-1.62558	-1.42398	-3.08625	sodium channel, voltage-gated, type II, alpha 1		Scn2a1	NM_001099298
10472402	4.37616	down	0.0263348	0.416323	0.0422125	-1.5394	-1.41445	-2.95028	sodium channel, voltage-gated, type II, alpha 1		Scn2a1	NM_001099298
10472707	4.01585	down	0.734356	0.989206	0.700489	-0.742891	-0.758642	-2.09153	glutamic acid decarboxylase 1	BC027059	Gad1	NM_008077	NM_008077 // GenMAPP // Biogenic_Amine_Synthesis /// BC027059 // GenMAPP // Biogenic_Amine_Synthesis
10472860	3.91473	down	0.496495	0.334035	0.450597	-1.12879	-1.41538	-2.08144	Rap guanine nucleotide exchange factor (GEF) 4	AK220281	Rapgef4	NM_019688
10472916	8.66721	up	-0.774478	-1.7164	-1.77329	1.40916	1.68783	1.98554	cell division cycle associated 7	BC066169	Cdca7	NM_025866
10472923	3.39525	down	0.274228	0.191452	0.190641	-1.5296	-1.20965	-1.89499	adenylate kinase 3 alpha-like 1 | similar to adenylate kinase 4	AB020239	Ak3l1|LOC635960
10472933	2.47586	down	0.572609	0.349432	0.445313	-0.843964	-0.84082	-0.871652	secernin 3 | trans-acting transcription factor 9	BC062181	Scrn3|Sp9	NM_029022
10472994	3.43793	down	0.842256	0.450742	0.661272	-0.879225	-1.22277	-1.28835	metaxin 2	AF053550	Mtx2	NM_016804
10473022	3.21351	up	-0.323347	-0.402573	-0.593602	1.25202	0.323346	2.15756	proteolipid protein 2	AB031292	Plp2	NM_019755
10473058	2.61762	down	0.367683	0.233372	0.366934	-1.0326	-0.805757	-1.35841	oxysterol binding protein-like 6	BC022908	Osbpl6	NM_145525
10473224	2.35685	down	1.02008	0.44832	1.04027	-0.485181	-0.241537	-0.475184	dual specificity phosphatase 19	AF237618	Dusp19	NM_024438
10473244	2.56167	down	0.777215	0.077486	0.979417	-0.385073	-0.725813	-1.12625	zinc finger protein 804A	BC035535	Zfp804a	NM_175513
10473384	2.91642	up	-0.48546	-0.141778	-0.409095	0.779147	1.31197	1.50513	solute carrier family 43, member 3	AF188622	Slc43a3	NM_021398
10473414	2.23621	up	-0.399706	-0.453525	-0.528069	0.502811	0.73006	0.869005	structure specific recognition protein 1	BC042502	Ssrp1	NM_182990
10473750	2.24017	down	0.337433	0.531055	0.630801	-0.441898	-0.601729	-0.947915	C1q and tumor necrosis factor related protein 4	BC027315	C1qtnf4	NM_026161
10474064	2.21593	up	-0.363582	-0.469519	-0.398989	0.634417	0.921659	0.655572	transformation related protein 53 inducible protein 11	BC098206	Trp53i11	NM_001025246
10474096	2.68802	down	1.30183	0.433754	1.27288	-0.350636	-0.495731	-0.424798	leucine rich repeat containing 4C	BC094588	Lrrc4c	NM_178725
10474141	2.05168	down	0.687291	0.428804	0.731678	-0.399409	-0.279709	-0.583518	solute carrier family 1 (glial high affinity glutamate transporter), member 2	U75372	Slc1a2	NM_001077514|NM_011393|NM_001077515
10474229	2.57384	down	1.22285	0.373078	1.37823	-0.129477	-0.322867	-0.665256	CD59a antigen	U60473	Cd59a	NM_001111060|NM_007652
10474312	2.04494	up	-0.783522	-0.36457	-0.841627	0.50144	0.817676	-0.212654	paired box gene 6	BC011272	Pax6	NM_013627
10474373	2.06658	down	1.22781	0.499794	1.08599	-0.0206122	-0.249408	-0.0581303	potassium voltage-gated channel, shaker-related subfamily, member 4	BC109014	Kcna4	NM_021275
10474381	5.49087	up	-0.47978	-0.755847	-0.566298	1.48741	1.93953	2.14224	kinesin family member 18A	BC016095	Kif18a	NM_139303
10474437	2.2805	up	-0.0264378	-0.467192	-0.290607	0.811842	1.01227	0.959704	coiled-coil domain containing 34	BC119347	Ccdc34	NM_026613
10474526	3.21302	down	0.658307	0.408831	0.620704	-0.918768	-1.10711	-1.33807	1-acylglycerol-3-phosphate O-acyltransferase 7 (lysophosphatidic acid acyltransferase, eta)	BC080829	Agpat7	NM_207206
10474588	2.47065	down	0.563768	0.534499	0.499846	-0.725164	-0.77419	-0.817207	RIKEN cDNA 2900064A13 gene	BC115477|BC008164|BC080668	2900064A13Rik
10474769	7.88983	up	-0.697534	-1.23579	-1.2462	1.64139	1.86143	2.25764	budding uninhibited by benzimidazoles 1 homolog, beta (S. cerevisiae)	AF107296	Bub1b	NM_009773	NM_009773 // GenMAPP // Cell_Cycle_KEGG /// AF107296 // GenMAPP // Cell_Cycle_KEGG
10474814	3.21312	down	0.930211	0.394929	1.08079	-0.463046	-0.925187	-1.25775	dispatched homolog 2 (Drosophila)	AY150699	Disp2	NM_170593
10474825	5.85961	up	-0.80576	-0.91603	-1.03483	1.41156	1.49506	1.98917	DNA segment, Chr 2, ERATO Doi 750, expressed	BC031709	D2Ertd750e	NM_026412
10474875	14.0041	up	-0.93368	-1.68944	-1.77653	2.15183	2.34822	2.52363	cancer susceptibility candidate 5	BC080815	Casc5	NM_029617
10474902	4.28185	up	-0.286803	-0.569589	-0.589304	1.23282	1.56193	2.05426	RAD51 homolog (S. cerevisiae)	BC027384	Rad51	NM_011234
10474984	5.45847	up	-0.54034	-0.741808	-0.873104	1.67894	1.71209	1.7992	nucleolar and spindle associated protein 1	BC100392	Nusap1	NM_133851|NM_001042652
10475019	3.01516	down	0.979488	1.04721	0.875077	-0.453661	-0.780829	-0.640439	inositol 1,4,5-trisphosphate 3-kinase A	BC027291	Itpka	NM_146125
10475247	2.39909	down	0.217665	0.427266	0.150937	-0.816515	-0.758863	-1.41622	transmembrane protein 62	BC070410	Tmem62	NM_175285
10475314	3.83709	down	1.34197	0.70427	1.38393	-0.329133	-0.643149	-1.41758	microtubule-associated protein 1 A	BC028853	Mtap1a	NM_032393
10475324	4.1944	down	0.822271	0.251237	0.893328	-1.11264	-1.40029	-1.72564	creatine kinase, mitochondrial 1, ubiquitous	BC025976	Ckmt1	NM_009897
10475362	2.53349	up	-0.350452	-0.78477	-0.475093	0.535337	0.75803	1.11969	WD repeat domain 76	BC094676	Wdr76	NM_030234
10475435	2.87249	up	-0.137912	-0.456588	0.0946302	1.35837	1.44325	1.26541	ribosomal protein S12 | Rps12 pseudogene	X15962	Rps12|LOC672959	NM_011295|XR_034788	X15962 // GenMAPP // Ribosomal_Proteins
10475544	2.18547	down	0.631752	0.610696	0.63942	-0.579974	-0.478225	-0.443761	sema domain, transmembrane domain (TM), and cytoplasmic domain, (semaphorin) 6D	AB091532	Sema6d	NM_172537|NM_199241|NM_199239|NM_199240|NM_199238
10475643	2.24588	down	0.464016	0.735016	0.393694	-0.707898	-0.393694	-0.807525	fibroblast growth factor 7	BC052847	Fgf7	NM_008008
10475653	2.24562	down	1.50209	0.33862	1.44108	-0.0734916	-0.0678258	-0.0782247	solute carrier family 27 (fatty acid transporter), member 2	BC022170	Slc27a2	NM_011978
10475866	2.09834	up	-0.432676	-0.584981	-0.272049	0.272048	0.868974	0.777024	BCL2-like 11 (apoptosis facilitator)	BC019556	Bcl2l11	NM_207680|NM_207681|NM_009754	BC019556 // GenMAPP // Apoptosis
10475965	2.12465	up	-0.205441	-0.577262	-0.488173	0.48502	0.353822	1.15197	RNA polymerase 1-2	BC060656	Rpo1-2	NM_009086
10475990	2.27611	down	0.263186	0.302436	0.0621395	-0.987988	-0.841245	-1.10272	solute carrier family 20, member 1	M73696	Slc20a1	NM_015747
10476021	2.11008	down	0.105561	0.559694	0.150888	-0.77649	-0.405438	-1.23381	signal-regulatory protein alpha	D87967	Sirpa	NM_007547
10476102	2.1182	up	-0.220546	-0.0204945	-0.136374	0.950876	1.17711	0.743121
10476252	2.7112	up	-0.877152	-0.498063	-0.755761	0.450006	0.73362	1.00219	cell division cycle 25 homolog B (S. pombe)	BC057568	Cdc25b	NM_023117|NM_001111075	NM_001111075 // GenMAPP // Cell_Cycle_KEGG /// BC057568 // GenMAPP // Cell_Cycle_KEGG
10476314	2.81367	down	0.605772	0.579231	0.646265	-0.76863	-0.603107	-1.27435	prion protein	M13685	Prnp	NM_011170
10476326	2.47958	down	0.371703	0.275843	0.433647	-0.793674	-0.733413	-1.32201	CDP-diacylglycerol synthase (phosphatidate cytidylyltransferase) 2	BC003852	Cds2	NM_138651
10476355	2.60189	down	-0.300125	-0.0884256	-0.341916	-1.44446	-1.3002	-2.12448	chromogranin B	BC014736	Chgb	NM_007694
10476399	3.26761	up	0.370669	-0.297946	0.0883026	1.88708	1.41145	1.98721	hypothetical protein LOC100043775 | hypothetical protein LOC100043821	AK145655	LOC100043775|LOC100043821	XM_001480931|XM_001481017
10476443	2.97908	down	0.545971	0.669498	0.383586	-0.880672	-0.709292	-1.53558	phospholipase C, beta 4	BC129883	Plcb4	NM_013829
10476512	3.45848	down	0.0713282	0.189768	0.128114	-1.17342	-1.44985	-2.35793	synaptosomal-associated protein 25	BC018249	Snap25	NM_011428
10476538	2.4475	down	-0.282452	0.00559902	-0.507845	-1.45183	-1.30116	-1.90565	BTB (POZ) domain containing 3	BC062968	Btbd3	NM_145534|NM_001025431
10476594	2.08215	down	0.340829	-0.0949206	0.125246	-0.750746	-0.922613	-1.12971	MACRO domain containing 2		Macrod2	NM_001013802
10476633	2.30154	down	0.0870542	-0.0870552	0.187336	-1.05485	-1.2023	-1.16331	proprotein convertase subtilisin/kexin type 2	BC057348	Pcsk2	NM_008792
10476740	2.97072	down	0.630828	0.683476	0.57804	-0.649843	-0.721787	-1.44847	solute carrier family 24 (sodium/potassium/calcium exchanger), member 3	BC017615	Slc24a3	NM_053195
10476814	7.19697	up	-0.894566	-1.44729	-1.11493	1.56302	1.66816	1.85421	insulinoma-associated 1	BC051240	Insm1	NM_016889
10476889	2.04807	up	-0.253248	-0.0280747	-0.0585957	0.782564	0.776081	1.20422	NTF2-related export protein 1	BC023672	Nxt1	NM_001110159|NM_019761
10476935	5.17103	down	0.0688248	0.163467	0.0187912	-1.90891	-1.98196	-2.9694			OTTMUSG00000015750	NM_001085521
10476945	4.12073	up	-0.494883	-0.227532	-0.340626	1.45774	2.98396	0.623961	cystatin F (leukocystatin)	BC117047	Cst7	NM_009977
10476969	2.41408	down	1.04192	0.596557	1.09089	-0.239767	-0.468524	-0.376754	brain glycogen phosphorylase	BC035283	Pygb	NM_153781
10476989	4.25965	up	-0.540651	-0.736706	-0.751771	0.886453	1.33669	2.01994	GINS complex subunit 1 (Psf1 homolog)	BC027537	Gins1
10477100	2.72226	up	-0.474761	-0.57124	-0.358165	1.1497	0.694381	1.08617	similar to ribosomal protein large PO subunit		LOC628060	XR_035000
10477187	9.9432	up	-0.887931	-1.92612	-1.42696	1.84145	1.96664	1.89203	TPX2, microtubule-associated protein homolog (Xenopus laevis)	BC060619	Tpx2	NM_028109
10477233	2.73952	up	-0.651304	-0.591352	-0.950781	0.741167	0.607207	0.819964	X Kell blood group precursor related family member 7 homolog	AY534253	Xkr7	NM_001011732
10477311	2.20762	up	-0.29035	-0.537029	-0.407292	0.532949	0.96618	0.693682	additional sex combs like 1 (Drosophila)		Asxl1	NM_001039939
10478066	3.14764	down	0.172951	0.3151	0.419875	-0.918304	-1.20578	-1.93079	RIKEN cDNA A930034L06 gene	BC030414	A930034L06Rik	NM_175692
10478124	3.66446	down	1.14495	0.870271	1.23001	-0.454288	-0.802835	-1.11844	solute carrier family 32 (GABA vesicular transporter), member 1	BC052020	Slc32a1	NM_009508
10478145	3.24994	down	0.969679	1.09806	1.09434	-0.403184	-0.267206	-1.26877	protein phosphatase 1, regulatory (inhibitor) subunit 16B	AF423761	Ppp1r16b	NM_153089
10478160	2.05554	up	-0.183772	-0.245229	-0.524908	0.339096	0.790817	1.03474	RIKEN cDNA 2310007D09 gene	BC068129|BC064129	2310007D09Rik
10478291	2.0903	up	-0.689197	-0.686898	-0.744162	0.327072	0.347878	0.395918	splicing factor, arginine/serine-rich 6	BC012039	Sfrs6	NM_026499
10478355	2.96218	up	-0.506324	-0.381301	-0.365293	0.857221	1.27183	1.31801	myeloblastosis oncogene-like 2	BC050842	Mybl2	NM_008652
10478572	2.64185	up	-0.645494	-0.258039	-0.548885	0.509699	1.23817	1.00436	ubiquitin-conjugating enzyme E2C		Ube2c	NM_026785
10478647	4.40981	down	0.849525	0.746164	0.900129	-0.952448	-1.05319	-1.92068	solute carrier family 12, member 5	BC054808	Slc12a5	NM_020333
10478746	3.27389	up	0.367887	-0.300789	0.0862656	1.88577	1.4127	1.98792	hypothetical protein LOC100043775 | hypothetical protein LOC100043821	AK145655	LOC100043775|LOC100043821	XM_001480931|XM_001481017
10478754	2.02357	down	0.181973	0.0697613	0.26594	-0.801079	-0.788585	-0.943361	ADP-ribosylation factor guanine nucleotide-exchange factor 2 (brefeldin A-inhibited)		Arfgef2	NM_001085495
10478778	2.17844	down	0.35058	0.00412178	0.478616	-0.807432	-0.77933	-0.949804	ADP-ribosylation factor guanine nucleotide-exchange factor 2 (brefeldin A-inhibited)		Arfgef2	NM_001085495
10478928	2.67254	up	0.0103383	-1.07602	-0.0103378	0.862942	1.10563	1.21005	teashirt zinc finger family member 2	BC079877	Tshz2	NM_080455
10478962	3.85868	up	-0.5618	-0.933493	-0.640662	1.06316	1.408	1.2372	RIKEN cDNA 2010011I20 gene	BC016210|BC057642	2010011I20Rik
10479041	2.30407	up	-0.423008	-0.212795	-0.557394	0.609927	0.784974	1.02446	RNA binding motif protein 38	BC006687	Rbm38	NM_019547	BC006687 // GenMAPP // mRNA_processing_binding_Reactome
10479247	2.10211	down	0.908726	0.373836	1.08655	-0.197215	-0.300661	-0.348515	RIKEN cDNA 9030418K01 gene		9030418K01Rik	NM_001081289
10479379	2.09539	down	0.425445	0.839424	0.126924	-0.419062	-0.778463	-0.612344	solute carrier organic anion transporter family, member 4a1	BC030719	Slco4a1	NM_148933
10479765	3.17122	up	-0.271267	-0.763004	-0.450541	1.02198	1.0622	1.42611	suppressor of variegation 3-9 homolog 2 (Drosophila)	BC032960	Suv39h2	NM_022724
10479809	2.61757	up	-0.319046	-0.609993	-0.156604	0.9436	0.811572	1.32388	ribosomal protein S28 | similar to ribosomal protein S28	U11248	Rps28|LOC100040426|LOC100042864|LOC100044740|LOC100045642|LOC100043527|LOC100048156	NM_016844
10479811	3.66543	up	-0.738048	-0.632046	-0.777349	0.957536	1.02467	1.49229	minichromosome maintenance deficient 10 (S. cerevisiae)	BC094576	Mcm10	NM_027290
10479852	2.5927	down	0.380792	-0.0708847	0.45918	-0.865474	-1.12536	-1.36344	calcium/calmodulin-dependent protein kinase ID	AY273822	Camk1d	NM_177343
10480087	2.61355	up	-0.594118	-0.715463	-0.188043	1.04684	0.686149	0.927419	similar to Importin alpha-2 subunit (Karyopherin alpha-2 subunit) (SRP1-alpha) (RAG cohort protein 1) (Pendulin) (Pore targeting complex 58 kDa subunit) (PTAC58) (Importin alpha P1)		LOC675534	XR_032234
10480275	3.09938	down	0.973595	0.841537	1.08875	-0.522567	-0.360091	-1.1094	nebulette	BC025863	Nebl	NM_028757
10480347	2.34701	down	1.31768	0.482427	1.27876	-0.141242	-0.152846	-0.31951	phosphatidylinositol-5-phosphate 4-kinase, type II, alpha	BC011097	Pip4k2a	NM_008845	NM_008845 // GenMAPP // G13_Signaling_Pathway /// BC011097 // GenMAPP // G13_Signaling_Pathway
10480432	3.72728	up	-0.493183	-0.697592	-0.829299	0.876375	1.18624	1.61168	microtubule associated serine/threonine kinase-like	BC103779	Mastl	NM_025979
10480459	2.92616	down	1.34317	0.770901	1.45272	-0.190724	-0.421407	-0.468103	histamine N-methyltransferase	AF297037	Hnmt	NM_080462
10480676	3.39085	down	0.0130606	-0.00613785	0.072484	-1.40272	-1.33603	-2.46679	glutamate receptor, ionotropic, NMDA1 (zeta 1)	D10028	Grin1	NM_008169
10480734	3.56891	down	0.696586	0.799621	0.79076	0.0608683	-0.879836	-2.40051	prostaglandin D2 synthase (brain)	BC038083	Ptgds	NM_008963	NM_008963 // GenMAPP // Eicosanoid_Synthesis /// NM_008963 // GenMAPP // Prostaglandin_synthesis_regulation /// BC038083 // GenMAPP // Eicosanoid_Synthesis /// BC038083 // GenMAPP // Prostaglandin_synthesis_regulation
10480808	2.17321	down	-0.179709	0.22239	-0.00657463	-0.944635	-0.737768	-1.64097	gene model 996, (NCBI)	BC065698	Gm996	NM_001005424
10480901	2.61715	down	1.06482	0.699663	1.05785	-0.411079	-0.355536	-0.575043	BTB (POZ) domain containing 14A	BC022103	Btbd14a	NM_001037098|NM_026495
10481210	2.26564	up	-0.422349	-0.577733	-0.30994	0.587706	0.811285	0.830752	vav 2 oncogene	BC053060	Vav2	NM_009500	BC053060 // GenMAPP // Integrin-mediated_cell_adhesion_KEGG
10481240	2.03744	up	-0.206279	-0.376143	-0.331349	0.700783	0.872634	0.593092	bromodomain containing 3	BC031536	Brd3	NM_001113574|NM_001113573|NM_023336
10481329	6.19899	up	-0.896605	-1.15677	-1.25406	1.49797	1.86012	1.23057	BarH-like 1 (Drosophila)	AB043980	Barhl1	NM_019446
10481499	2.15619	up	-0.232238	-0.079145	-0.467164	0.844951	0.907278	0.794667	RIKEN cDNA 1700001O22 gene	BC023044	1700001O22Rik
10481540	2.51438	down	0.058177	0.0257511	0.0794029	-0.970967	-1.04738	-1.80894	formin binding protein 1	AK122308	Fnbp1	NM_001038700|NM_019406
10481592	3.76376	down	0.124539	0.136488	0.170736	-1.32198	-1.59319	-2.38959	dynamin 1	BC058623	Dnm1	NM_010065
10481627	4.3112	up	-0.21619	-0.535795	-0.715878	3.19735	1.44287	0.216189	lipocalin 2	BC132069	Lcn2	NM_008491
10481711	2.69866	down	0.0616407	-0.00392056	0.00392056	-1.05071	-1.33213	-1.85225	syntaxin binding protein 1	BC031728	Stxbp1	NM_001113569|NM_009295
10481772	4.83016	down	0.946063	1.18243	0.744598	-1.11053	-1.04724	-1.78535	GTPase activating RANGAP domain-like 3	BC132143	Garnl3	NM_178888
10482075	2.10606	down	0.264117	0.0298624	0.337839	-0.778662	-0.850275	-0.962889	tubulin tyrosine ligase-like family, member 11	AM690755	Ttll11	NM_028921
10482119	2.37421	up	-0.148955	-0.555914	-0.109183	1.00261	0.672971	1.25271
10482267	2.3662	up	-0.270573	-0.331125	-0.02349	1.11556	1.01324	0.97373	ribosomal protein L35 | similar to ribosomal protein L35	BC025884	Rpl35|LOC100038991	NM_025592
10482336	2.27166	down	0.216005	-0.348967	0.128757	-1.05096	-1.07667	-1.42782	low density lipoprotein-related protein 1B (deleted in tumors)	AF270884	Lrp1b	NM_053011
10482500	7.24911	up	-1.04246	-1.89508	-1.30356	1.25	1.49473	1.58757	Rho family GTPase 3	BC009002	Rnd3	NM_028810
10482695	3.76174	down	0.426351	0.739955	0.337954	-1.14263	-0.965311	-2.12201	calcium channel, voltage-dependent, beta 4 subunit	BC026479	Cacnb4	NM_001037099|NM_146123
10482731	2.05691	up	-0.314244	-0.355472	-0.512431	0.609159	0.613719	0.716411	PRP40 pre-mRNA processing factor 40 homolog A (yeast)	AF135439	Prpf40a	NM_018785
10482795	4.3578	down	1.82809	0.916574	1.99811	-0.123142	-0.444638	-1.06024	ermin, ERM-like protein	BC089515	Ermn	NM_029972
10482814	2.72555	down	0.57177	0.170742	0.402393	-1.15704	-0.856898	-1.1808	activin A receptor, type IC		Acvr1c	NM_001111030|NM_001033369
10483161	3.27255	up	0.369938	-0.300015	0.0871334	1.88662	1.41336	1.98832	hypothetical protein LOC100043775 | hypothetical protein LOC100043821	AK145655	LOC100043775|LOC100043821	XM_001480931|XM_001481017
10483299	4.75473	down	0.813823	0.362985	0.807941	-1.09372	-1.40235	-2.26727	sodium channel, voltage-gated, type I, alpha	L42339	Scn1a	NM_018733
10483381	2.39693	down	0.913504	0.347185	0.776752	-0.472877	-0.511824	-0.761424	serine/threonine kinase 39, STE20/SPS1 homolog (yeast)	BC051964	Stk39	NM_016866
10483401	7.47486	up	-0.825304	-1.24554	-1.24625	1.51237	1.91542	1.96125	SPC25, NDC80 kinetochore complex component, homolog (S. cerevisiae)	BC033605	Spc25	NM_025565
10483604	2.39831	down	0.303136	0.0869732	0.362344	-0.807683	-0.748559	-1.47735	solute carrier family 25 (mitochondrial carrier, Aralar), member 12	BC060505	Slc25a12	NM_172436
10483679	2.08531	down	0.588517	0.236176	0.498769	-0.558218	-0.574601	-0.724502	G protein-coupled receptor 155 | trans-acting transcription factor 9	BC115698	Gpr155|Sp9	NM_001080707
10483719	4.41882	down	1.47406	1.04854	1.32078	-0.533911	-0.838893	-1.2148	chimerin (chimaerin) 1	BC054770	Chn1	NM_001113246|NM_175752|NM_029716
10484237	2.06959	down	0.0141468	0.0649042	-0.0139008	-0.644371	-0.873697	-1.56481	zinc finger protein 385B | similar to zinc finger protein 533	BC132352	Zfp385b|LOC100046959	NM_178723|NM_001113399|NM_001113400
10484355	3.27135	up	0.369485	-0.300512	0.0868101	1.8864	1.41236	1.98668	hypothetical protein LOC100043775 | hypothetical protein LOC100043821	AK145655	LOC100043775|LOC100043821	XM_001480931|XM_001481017
10484357	2.63465	up	-0.191103	-0.525618	-0.10255	1.12263	0.992373	1.25856	ribosomal protein S4, X-linked | predicted gene, EG668668	BC106152	Rps4x|EG668668	NM_009094|NM_001081036|XM_124146|XR_030631
10484371	2.19822	up	0.153643	-0.133352	0.133351	0.582028	1.3807	1.59992	calcitonin receptor-like	AB015595	Calcrl	NM_018782	AB015595 // GenMAPP // GPCRDB_Class_B_Secretin-like
10484425	3.4266	up	-0.464338	-0.671853	-0.256815	1.21732	1.37787	1.34213	RIKEN cDNA 2700094K13 gene	BC056177	2700094K13Rik	NM_001033166|NM_001037279
10484431	2.14433	down	0.446223	0.202731	0.531896	-0.678572	-0.612365	-0.829792	thioredoxin domain containing 14	BC110994	Txndc14	NM_025868
10484941	2.05838	down	0.00401783	-0.00075531	-0.0474682	-0.898028	-0.865619	-1.40509	MAP-kinase activating death domain	AY263980	Madd	NM_145527
10485355	3.27091	up	0.367983	-0.298462	0.0876389	1.88533	1.41362	1.98728	hypothetical protein LOC100043775 | hypothetical protein LOC100043821		LOC100043775|LOC100043821	XM_001480931|XM_001481017
10485550	3.12395	up	-0.806587	-0.890219	-0.848424	0.662382	0.977461	0.745036	RIKEN cDNA D430041D05 gene		D430041D05Rik	NM_001033347
10485562	2.02121	down	0.256347	0.197272	0.161318	-0.767116	-0.765934	-0.897662	homeodomain interacting protein kinase 3	AF077660	Hipk3	NM_010434
10485607	2.36231	up	-0.274336	-0.480317	-0.253718	0.96121	0.890568	0.860443	glutamine and serine rich 1		Qser1	NM_001123327
10485622	2.94004	up	-0.281188	-0.770369	-0.267818	1.19671	1.11115	1.04027	glutamine and serine rich 1		Qser1	NM_001123327
10485645	3.33163	up	-0.288435	-0.963681	-0.511272	0.914456	1.18406	1.34677	reticulocalbin 1	D13003	Rcn1	NM_009037
10485685	2.18767	up	-0.184127	-0.373491	0.123415	1.17947	0.964719	0.809792	ribosomal protein L35a | similar to ribosomal protein L35a	BC090255	Rpl35a|LOC100040169|LOC100042363|LOC100042824|LOC100043341|LOC100043423|LOC100044516|LOC100045334|LOC100045640|LOC100046034|LOC100048491|LOC100048620	NM_021338	NM_021338 // GenMAPP // Ribosomal_Proteins
10485700	3.27735	down	1.37304	0.857548	1.37627	-0.295386	-0.370461	-0.864886	butyrobetaine (gamma), 2-oxoglutarate dioxygenase 1 (gamma-butyrobetaine hydroxylase)	BC019406	Bbox1	NM_130452
10485718	3.0734	down	0.31583	0.164727	0.537675	-1.36355	-0.937734	-1.53998	transmembrane protein 16C		Tmem16c	NM_001081556
10485745	3.73	down	0.531356	0.18708	0.517522	-1.65237	-1.07054	-1.73866	transmembrane protein 16C		Tmem16c
10485963	7.99529	up	-0.974199	-1.6942	-1.53936	1.38944	1.50783	1.89242	Rho GTPase activating protein 11A	AK129034	Arhgap11a	NM_181416
10486041	3.1912	down	2.81506	0.677305	3.00228	0.805521	0.452255	0.214571	Meis homeobox 2	U57343	Meis2	NM_010825
10486061	3.56836	down	-0.0990391	-0.271008	0.0272236	-1.59794	-1.78773	-2.46293	RAS guanyl releasing protein 1	BC057120	Rasgrp1	NM_011246
10486172	2.326	down	0.748574	0.599969	0.54952	-0.580457	-0.545762	-0.629267	RIKEN cDNA 1200015F23 gene		1200015F23Rik	NM_001033136
10486255	2.63806	up	-0.310855	-0.380114	-0.344754	0.544919	1.08928	1.5285	Opa interacting protein 5	BC116660	Oip5	NM_001042653
10486754	2.85501	down	0.051301	-0.051302	0.182858	-1.28571	-1.19081	-1.8811	histidine acid phosphatase domain containing 2A	AF502585	Hisppd2a	NM_178795
10486789	2.00263	up	-0.297418	-0.0839195	-0.141883	0.509846	1.0051	0.967525	stereocilin	AF375593	Strc	NM_080459
10486875	2.84447	down	0.870548	0.45043	0.862495	-0.335031	-0.76825	-1.23773	FERM domain containing 5	BC062889	Frmd5	NM_172673
10487011	2.96656	down	1.35491	0.869715	1.4935	-0.282475	-0.127382	-0.578402	glycine amidinotransferase (L-arginine:glycine amidinotransferase)	BC003879	Gatm	NM_025961
10487340	5.85881	up	-0.875418	-0.903936	-1.20576	1.25272	1.57622	1.83777	non-SMC condensin I complex, subunit H	BC025060	Ncaph	NM_144818
10487441	3.39532	down	1.39525	0.457182	1.19209	-0.360734	-0.647697	-1.23769	myelin and lymphocyte protein, T-cell differentiation protein	BC006826	Mal	NM_010762
10487476	2.06328	down	0.783077	0.397727	0.572349	-0.586145	-0.377856	-0.417665	RIKEN cDNA 1500011K16 gene	BC116797|BC048556	1500011K16Rik
10487480	10.1289	up	-0.919654	-1.54159	-1.47424	1.6932	1.98415	2.40839	budding uninhibited by benzimidazoles 1 homolog (S. cerevisiae)	AF002823	Bub1	NM_001113179|NM_009772	NM_001113179 // GenMAPP // Cell_Cycle_KEGG /// NM_009772 // GenMAPP // Cell_Cycle_KEGG /// AF002823 // GenMAPP // Cell_Cycle_KEGG
10487577	5.60432	up	-0.552203	-0.735236	-0.869022	1.69655	1.77541	1.8312	cytoskeleton associated protein 2-like	BC053443	Ckap2l	NM_181589
10487629	2.38956	down	0.303213	0.163886	0.200565	-1.07923	-0.98984	-1.0335	isocitrate dehydrogenase 3 (NAD+) beta	AY035212	Idh3b	NM_130884	AY035212 // GenMAPP // Krebs-TCA_Cycle
10487906	2.00123	down	0.321922	0.267552	0.325023	-0.533079	-0.478914	-1.07617	solute carrier family 23 (nucleobase transporters), member 2	AY004874	Slc23a2	NM_018824
10487930	3.27656	up	-0.309809	-0.72308	-0.614655	0.984501	1.04307	1.46143	proliferating cell nuclear antigen	BC005778	Pcna	NM_011045	NM_011045 // GenMAPP // Cell_Cycle_KEGG /// NM_011045 // GenMAPP // DNA_replication_Reactome /// NM_011045 // GenMAPP // G1_to_S_cell_cycle_Reactome /// BC005778 // GenMAPP // Cell_Cycle_KEGG /// BC005778 // GenMAPP // DNA_replication_Reactome /// BC00577
10488060	2.02647	up	-0.228042	-0.490234	-0.193858	0.193858	0.474763	1.47615	jagged 1	AF171092	Jag1	NM_013822
10488266	3.7451	down	1.18606	0.444278	1.19368	-0.444277	-0.875494	-1.57121	RIKEN cDNA 6330439K17 gene	BC089524	6330439K17Rik	NM_172859
10488322	2.12278	up	-0.335261	-0.566108	-0.296931	0.504369	0.987574	0.567622	RIKEN cDNA A230067G21 gene	BC053994	A230067G21Rik	NM_001033348
10488387	3.53781	down	0.396302	0.158584	0.51901	-0.893191	-1.30303	-2.19845	N-ethylmaleimide sensitive fusion protein attachment protein beta	BC038362	Napb	NM_019632
10488482	2.17327	down	0.847229	0.404682	0.726494	-0.409433	-0.556492	-0.415271	acyl-CoA synthetase short-chain family member 1	AB046742	Acss1	NM_080575
10488617	3.7867	down	1.54639	0.934342	1.53089	-0.138793	-0.638931	-0.973475	neurensin 2	BC088982	Nrsn2	NM_001009948
10488623	2.25959	up	-0.480701	-0.198225	-0.218797	0.9212	1.02919	0.680062	SRY-box containing gene 12	BC067019	Sox12	NM_011438
10488785	4.77504	up	-0.699318	-0.869992	-0.765867	1.18929	1.65089	1.59119	E2F transcription factor 1	L21973	E2f1	NM_007891	L21973 // GenMAPP // Cell_Cycle_KEGG /// L21973 // GenMAPP // G1_to_S_cell_cycle_Reactome
10489045	2.05788	up	-0.158384	-0.196807	0.207848	1.31988	0.899265	0.756989	ribosomal protein L37a	BC096413	Rpl37a
10489065	2.80989	down	-0.0318136	0.19405	0.00190544	-1.19653	-1.23485	-1.87602	N-myc downstream regulated gene 3	BC018504	Ndrg3	NM_013865
10489078	3.32432	up	-0.4476	-0.886197	-0.662576	0.782236	1.15904	1.26153	DSN1, MIND kinetochore complex component, homolog (S. cerevisiae)	BC046807	Dsn1	NM_025853
10489127	3.93455	up	-0.505266	-0.718376	-0.82812	1.02643	1.39266	1.45774	retinoblastoma-like 1 (p107)	BC060124	Rbl1	NM_011249	NM_011249 // GenMAPP // Cell_Cycle_KEGG /// NM_011249 // GenMAPP // G1_to_S_cell_cycle_Reactome /// BC060124 // GenMAPP // Cell_Cycle_KEGG /// BC060124 // GenMAPP // G1_to_S_cell_cycle_Reactome
10489186	2.08206	up	-0.197656	-0.381804	0.143635	1.11491	0.898358	0.724947	ribosomal protein L35a | similar to ribosomal protein L35a	BC090255	Rpl35a|LOC100040169|LOC100042363|LOC100042824|LOC100043341|LOC100043423|LOC100044516|LOC100045334|LOC100045640|LOC100046034|LOC100048491|LOC100048620	NM_021338|XM_001472599|XM_001472912|XM_001477499|XR_031361	NM_021338 // GenMAPP // Ribosomal_Proteins
10489219	2.13529	up	-0.256029	-0.213424	-0.44687	0.600733	0.821084	0.945156	RIKEN cDNA D630003M21 gene		D630003M21Rik	NM_177657
10489235	2.1425	up	-0.58321	-0.400567	-0.695309	0.436419	0.529609	0.652782
10489239	2.43565	up	-0.350464	-0.441869	-0.360946	0.705308	0.947094	1.04723	RIKEN cDNA 9430008C03 gene	AK079109|AK040893	9430008C03Rik	XM_001481174
10489305	2.04423	down	0.580057	0.311244	0.747812	-0.588871	-0.264343	-0.602352	protein tyrosine phosphatase, receptor type, T	AF244125	Ptprt	NM_021464
10489484	2.23348	down	0.478495	0.356569	0.262027	-0.607178	-0.15422	-1.6194	syndecan 4	D89571	Sdc4	NM_011521
10489569	2.61094	down	0.54659	0.868726	0.456	-0.456	-0.745727	-1.08067	phospholipid transfer protein	U37226	Pltp	NM_011125
10489705	2.85483	down	0.993928	0.769147	0.961112	-0.38431	-0.579524	-0.852192	solute carrier family 13 (sodium-dependent dicarboxylate transporter), member 3	AF306491	Slc13a3	NM_054055
10489721	3.26909	up	0.370025	-0.301293	0.0886345	1.88762	1.41021	1.9862	hypothetical protein LOC100043775 | hypothetical protein LOC100043821	AK145655	LOC100043775|LOC100043821	XM_001480931|XM_001481017
10489985	2.20475	down	0.0661516	0.058362	0.124454	-0.810935	-0.916815	-1.44512	ATPase, class II, type 9A	AF152243	Atp9a	NM_015731
10490104	5.37261	up	-0.755991	-0.605328	-0.921113	1.6136	1.39586	1.98498	aurora kinase A	BC014711	Aurka	NM_011497
10490384	2.39111	up	-0.378745	-0.297959	-0.583554	0.470339	0.231556	1.81088	laminin, alpha 5		Lama5	NM_001081171	NM_001081171 // GenMAPP // Inflammatory_Response_Pathway
10490559	2.1147	down	1.71208	0.405544	1.86963	0.574788	0.000812054	0.170304	cholinergic receptor, nicotinic, alpha polypeptide 4	BC053013	Chrna4	NM_015730
10490602	4.00147	down	0.131128	0.213642	0.21558	-1.23866	-1.55655	-2.64603	eukaryotic translation elongation factor 1 alpha 2	BC018235	Eef1a2	NM_007906
10490731	5.80349	up	-0.738998	-0.79142	-1.03716	1.74813	1.49891	1.79615	SRY-box containing gene 18	L35032	Sox18	NM_009236
10490777	2.3027	down	1.09842	0.134535	1.11297	-0.134535	-0.480563	-0.64895	zinc finger homeodomain 4	AB024499	Zfhx4	NM_030708
10490838	2.38769	up	-0.446915	-1.27866	-0.215141	0.666897	0.628221	0.531016	fatty acid binding protein 5, epidermal	X70100	Fabp5	NM_010634
10490856	3.3343	down	0.242787	0.115605	0.27497	-1.15239	-1.36573	-2.06066	RALY RNA binding protein-like	BC052358	Ralyl	NM_178631	NM_178631 // GenMAPP // mRNA_processing_binding_Reactome /// BC052358 // GenMAPP // mRNA_processing_binding_Reactome
10490923	3.53664	down	1.45953	0.799545	1.6081	-0.441603	-0.33464	-0.823709	carbonic anhydrase 2	K00811	Car2	NM_009801
10490989	2.10832	up	-0.395706	-0.580948	-0.63526	0.680341	0.540327	0.395705	ceruloplasmin	BC062957	Cp	NM_001042611|NM_007752
10491083	2.72531	down	0.578851	0.380583	0.64529	-0.941495	-0.759878	-1.03316	arylacetamide deacetylase-like 1	BC082569	Aadacl1	NM_178772
10491182	2.37402	down	1.22286	0.396745	1.24183	-0.334943	-0.153166	-0.392449	eukaryotic translation initiation factor 5A2	AY205265	Eif5a2	NM_177586
10491313	2.51387	down	1.1816	0.312387	1.19603	-0.0711918	-0.288141	-0.940391	claudin 11	BC021659	Cldn11	NM_008770
10491385	3.24468	up	-0.685332	-1.04523	-0.768965	0.582868	0.828288	1.18354	actin-like 6A	BC094498	Actl6a	NM_019673
10491780	3.2155	down	0.764899	0.544418	0.712276	-0.909906	-0.865233	-1.2584	heat shock protein 4 like	BC110662	Hspa4l	NM_011020
10491805	3.94411	up	-0.531067	-0.840134	-0.705451	0.733599	1.17796	1.95089	polo-like kinase 4 (Drosophila)	BC026785	Plk4	NM_011495
10491970	2.20466	down	-0.0619116	0.367587	-0.163066	-0.83911	-0.91068	-1.52927	lipoma HMGIC fusion partner	BC052079	Lhfp	NM_175386
10492091	2.22157	down	0.418774	0.237508	0.429865	-0.500904	-0.588437	-1.27926	MAD homolog 9 (Drosophila)	AY145520	Smad9	NM_019483	AY145520 // GenMAPP // TGF_Beta_Signaling_Pathway
10492136	2.93935	down	-0.00810718	-0.0689554	-0.0502291	-1.19201	-1.27466	-2.32711	doublecortin-like kinase 1	AF155819	Dclk1	NM_019978|NM_001111052|NM_001111051|NM_001111053
10492165	2.33741	up	-0.217903	-0.722464	-0.299808	0.850703	0.716523	0.867337
10492169	2.03394	up	-0.592283	-0.512671	-0.681116	0.691114	0.489351	0.106287	mab-21-like 1 (C. elegans)	AF228913	Mab21l1	NM_010750
10492341	2.37235	down	0.632367	0.579378	0.918268	-0.539983	-0.339192	-0.729766	RIKEN cDNA 4631416L12 gene		4631416L12Rik	NM_001081295
10492402	4.20399	down	0.157616	0.275435	-0.0580568	-1.71126	-1.63947	-2.48954	potassium voltage-gated channel, shaker-related subfamily, beta member 1	X97281	Kcnab1	NM_010597
10492558	6.43455	up	-0.595382	-1.17281	-0.987771	1.60974	1.73011	1.96172	structural maintenance of chromosomes 4	BC061481	Smc4	NM_133786
10492582	2.09275	up	-0.214947	-0.22838	-0.249864	0.370301	0.81402	1.3187
10492590	2.0268	down	0.272761	0.299208	0.246472	-0.721831	-0.515912	-1.00143	protein phosphatase 1 (formerly 2C)-like	BC096031	Ppm1l	NM_178726
10492628	2.98985	down	0.578084	0.466626	0.447701	-0.798128	-0.815305	-1.63438	serine (or cysteine) peptidase inhibitor, clade I, member 1	BC006776	Serpini1	NM_009250
10492640	2.99955	down	0.750999	0.791772	0.847147	-0.612596	-0.733989	-1.01774	follistatin-like 5	BC075640	Fstl5	NM_178673
10492699	2.19144	down	0.795187	0.376852	0.538245	-0.541005	-0.281082	-0.863264	cathepsin O	BC098219	Ctso	NM_177662
10492798	5.32315	up	-0.360639	-1.5074	-0.67026	1.35977	1.26444	2.07433	secreted frizzled-related protein 2	BC014722	Sfrp2	NM_009144
10492826	2.0975	down	0.0942946	0.0707188	-0.0761909	-1.00511	-0.805722	-1.30634	F-box and WD-40 domain protein 7, archipelago homolog (Drosophila)	BC085184	Fbxw7	NM_080428
10492860	2.03125	down	0.605847	0.0194712	0.594194	-0.595758	-0.41011	-0.841719	HIG1 domain family, member 1A | similar to hypoxia induced gene 1	BC021594	Higd1a|LOC100042265|LOC100045763	NM_001112668
10493086	2.02168	up	-0.108264	-0.373153	-0.2434	0.725795	0.750868	0.845194	hepatoma-derived growth factor	D63707	Hdgf	NM_008231
10493103	2.82271	up	-0.665193	-1.29425	-0.813462	0.33389	0.503609	0.880834	interferon stimulated exonuclease gene 20-like 2	BC098326	Isg20l2	NM_177663
10493114	3.73469	up	-0.442988	-0.790358	-0.390771	0.573462	1.29963	2.20576	nestin	AF076623	Nes	NM_016701
10493137	3.08293	up	-0.719404	-0.358364	-0.812892	0.713351	0.866852	1.40205	IQ motif containing GTPase activating protein 3		Iqgap3	NM_001033484
10493235	2.62435	down	0.866653	0.916703	1.02494	-0.37821	-0.458781	-0.5306	progestin and adipoQ receptor family member VI	AY424295	Paqr6	NM_198410
10493245	10.1914	up	-1.03077	-1.65393	-1.46654	2.02556	1.92392	1.94713	mex3 homolog A (C. elegans)		Mex3a	NM_001029890
10493555	2.0746	down	0.663826	0.485301	0.826675	-0.260915	-0.482967	-0.438812	potassium intermediate/small conductance calcium-activated channel, subfamily N, member 3	BC106769	Kcnn3	NM_080466
10494322	2.17358	up	-0.446401	-0.340919	-0.889874	0.371453	0.688247	0.623329	acidic (leucine-rich) nuclear phosphoprotein 32 family, member E	BC005690	Anp32e	NM_023210
10494372	3.87115	down	0.205751	0.124638	0.235396	-1.32811	-1.55498	-2.4094	synaptic vesicle glycoprotein 2 a	BC046587	Sv2a	NM_022030
10494386	3.75423	up	-0.588216	-0.669928	-0.709338	1.4717	1.04571	1.24067	histone cluster 1, H2an | histone cluster 2, H2ab | histone cluster 1, H2ad | histone cluster 1, H2ac | histone cluster 1, H2ae | histone cluster 1, H2ag | histone cluster 1, H2ao | histone cluster 1, H2ab | histone cluster 1, H2ai | similar to histone 2a		Hist1h2an|Hist2h2ab|Hist1h2ad|Hist1h2ac|Hist1h2ae|Hist1h2ag|Hist1h2ao|Hist1h2ab|Hist1h2ai|RP23-480B19.10	NM_178184|NM_178213|NM_178188
10494390	3.11262	up	-0.577227	-0.653821	-0.733611	1.08283	0.922016	0.944875	histone cluster 2, H2aa1 | histone cluster 1, H2an | histone cluster 2, H2aa2 | histone cluster 2, H2ac | histone cluster 1, H2ad | histone cluster 2, H3c1 | histone cluster 1, H3f | histone cluster 1, H3c | histone cluster 1, H3d | histone cluster 1, H3b	BC089519|BC080809	Hist2h2aa1|Hist1h2an|Hist2h2aa2|Hist2h2ac|Hist1h2ad|Hist2h3c1|Hist1h3f|Hist1h3c|Hist1h3d|Hist1h3b|Hist1h3e|Hist2h3b|Hist2h3c2|Hist1h2ac|Hist1h2ae|Hist1h2ag|Hist1h2ao|Hist1h2ab|Hist1h2ai|RP23-480B19.10	NM_013549|NM_178184|NM_178212|NM_175662|NM_178188
10494395	3.66733	up	-0.658077	-0.675219	-0.806884	1.2802	1.05663	1.14718	histone cluster 2, H2aa1 | histone cluster 2, H3c1 | histone cluster 2, H3b | histone cluster 1, H2an | histone cluster 2, H3c2 | histone cluster 2, H2aa2 | histone cluster 2, H2ac | histone cluster 1, H2ad | histone cluster 1, H3b | histone cluster 1, H3	BC132488|BC089519|BC116383|BC080809	Hist2h2aa1|Hist2h3c1|Hist2h3b|Hist1h2an|Hist2h3c2|Hist2h2aa2|Hist2h2ac|Hist1h2ad|Hist1h3b|Hist1h3d|Hist1h3e|Hist1h3f|Hist1h3c|Hist1h3h|Hist1h3i|Hist1h3a|Hist1h3g|Hist1h2ac|Hist1h2ae|Hist1h2ag|Hist1h2ao|Hist1h2ab|Hist1h2ai|RP23-480B19.10	NM_013549|NM_178216|NM_178215|NM_019469|NM_178184|NM_178212|NM_175662|NM_178188|NM_178203|NM_178204|NM_178205
10494402	6.89321	up	-0.977743	-1.614	-1.40292	1.41705	1.47284	1.47097	histone cluster 2, H3c1 | histone cluster 2, H3b | histone cluster 2, H3c2 | histone cluster 1, H3b | histone cluster 1, H3d | histone cluster 1, H3e | histone cluster 1, H3f | histone cluster 1, H3c | histone cluster 1, H3h | histone cluster 1, H3i | his	BC132488|BC116383|BC080809	Hist2h3c1|Hist2h3b|Hist2h3c2|Hist1h3b|Hist1h3d|Hist1h3e|Hist1h3f|Hist1h3c|Hist1h3h|Hist1h3i|Hist1h3a|Hist1h3g	NM_178216|NM_178215|NM_019469|NM_178203|NM_178204|NM_178205
10494405	7.49509	up	-1.02619	-1.71269	-1.52905	1.46898	1.49917	1.48176	histone cluster 2, H3b | histone cluster 2, H3c1 | histone cluster 2, H3c2 | histone cluster 1, H3b | histone cluster 1, H3d | histone cluster 1, H3e | histone cluster 1, H3f | histone cluster 1, H3c | histone cluster 1, H3h | histone cluster 1, H3i | his	BC132488|BC116383	Hist2h3b|Hist2h3c1|Hist2h3c2|Hist1h3b|Hist1h3d|Hist1h3e|Hist1h3f|Hist1h3c|Hist1h3h|Hist1h3i|Hist1h3a|Hist1h3g	NM_178215|NM_019469|NM_178203|NM_178204|NM_178205
10494407	6.324	up	-0.293799	-0.441292	-0.420783	2.5262	2.36464	1.93579	histone cluster 2, H2bb	BC019122	Hist2h2bb	NM_175666
10494428	2.21782	up	0.188286	-0.82817	-0.827648	0.918722	0.352137	0.70904	thioredoxin interacting protein	BC011212	Txnip	NM_001009935|NM_023719
10494441	2.35973	down	0.175807	0.118423	0.421003	-0.765039	-1.01818	-1.2174	ankyrin repeat domain 34A	BC052924	Ankrd34a	NM_001024851
10494662	3.14867	down	0.548779	0.553259	0.4084	-0.898656	-1.01272	-1.54241	tyrosine 3-monooxygenase/tryptophan 5-monooxygenase activation protein, eta polypeptide	BC008187	Ywhah
10494672	2.08855	up	-0.0971918	0.0180788	-0.100666	0.878898	0.703899	1.42492	T-box 15	AY662679	Tbx15	NM_009323
10494795	3.80796	up	-1.0322	-1.08475	-1.12349	1.03263	0.891379	0.622619	nescient helix loop helix 2	BC058413	Nhlh2	NM_178777
10494804	3.23511	down	1.21106	1.13107	1.02078	-0.437779	-0.566593	-0.714159	calsequestrin 2	BC092229	Casq2	NM_009814
10494821	4.03755	down	1.63339	1.07981	1.34754	-0.545289	-0.453357	-0.981054	tetraspanin 2	BC007185	Tspan2	NM_027533
10495094	3.05055	up	-1.00521	-0.963921	-0.970032	0.67259	0.444177	0.771282	RIKEN cDNA 6530418L21 gene	BC052371	6530418L21Rik
10495186	3.00831	down	1.53427	0.994042	1.53465	-0.00420713	-0.0726118	-0.627072		BC127040	AI504432
10495193	3.40086	down	0.406492	0.344859	0.517562	-1.09645	-1.15711	-1.77524	potassium voltage-gated channel, shaker-related subfamily, member 2		Kcna2	NM_008417
10495197	3.88714	down	0.277357	0.443836	0.0619202	-1.48639	-1.58702	-2.01961			ENSMUSG00000074335
10495316	2.79773	up	-0.609179	-0.465071	-0.823556	0.710113	0.79422	1.05063	proline/serine-rich coiled-coil 1	AF156598	Psrc1	NM_019976
10495416	2.28724	down	1.13225	0.672946	1.08118	-0.27822	-0.157938	-0.258288	vav 3 oncogene	BC052739	Vav3	NM_020505|NM_146139	NM_020505 // GenMAPP // Integrin-mediated_cell_adhesion_KEGG /// BC052739 // GenMAPP // Integrin-mediated_cell_adhesion_KEGG
10495518	4.93627	down	0.0543795	0.354915	0.0410652	-1.87228	-1.42328	-3.16434	olfactomedin 3	AF442824	Olfm3	NM_153157|NM_153458
10495539	2.73774	down	0.133605	0.137527	0.00335503	-1.29889	-1.18781	-1.59777	exostoses (multiple)-like 2	AF200973	Extl2	NM_021388
10495675	2.37056	down	1.05146	0.442252	0.604529	-0.609153	-0.243204	-0.785085	coagulation factor III	M26071	F3	NM_010171
10495873	2.15522	up	-0.483398	-0.677819	-0.603053	0.342785	0.645555	0.570885	prothymosin alpha	BC085171	Ptma	NM_008972|XM_919699
10495896	2.05909	down	-0.125756	-0.0998211	-0.138455	-0.776238	-0.991805	-1.72201	calcium/calmodulin-dependent protein kinase II, delta	BC057103	Camk2d	NM_001025439|NM_001025438|NM_023813	NM_001025439 // GenMAPP // Calcium_regulation_in_cardiac_cells /// NM_001025439 // GenMAPP // Smooth_muscle_contraction /// NM_001025438 // GenMAPP // Calcium_regulation_in_cardiac_cells /// NM_001025438 // GenMAPP // Smooth_muscle_contraction /// NM_0238
10495935	3.82329	up	-0.820882	-0.825057	-1.11232	0.644519	1.15606	1.24561	RIKEN cDNA 4930422G04 gene	BC085187|BC079891	4930422G04Rik
10495945	2.27908	up	-0.38195	-0.377042	-0.355823	0.386328	0.987494	1.07671	RIKEN cDNA 4930422G04 gene	BC030185|BC079891	4930422G04Rik
10495989	2.26957	up	-0.2873	-0.650857	-0.207333	0.793222	0.758244	0.850304	ribosomal protein L7a	BC016489	Rpl7a	XR_031579|XM_001476925|XM_910353	BC016489 // GenMAPP // Ribosomal_Proteins /// BC016489 // GenMAPP // Ribosomal_Proteins /// BC016489 // GenMAPP // Ribosomal_Proteins /// BC016489 // GenMAPP // Ribosomal_Proteins /// BC016489 // GenMAPP // Ribosomal_Proteins /// BC016489 // GenMAPP // Ri
10496032	2.1163	up	-0.182363	-0.239492	-0.156791	0.785059	0.85821	1.02272	ribosomal protein L12	L04280	Rpl12	NM_009076	NM_009076 // GenMAPP // Ribosomal_Proteins /// NM_009076 // GenMAPP // mRNA_processing_binding_Reactome /// L04280 // GenMAPP // Ribosomal_Proteins /// L04280 // GenMAPP // mRNA_processing_binding_Reactome /// L04280 // GenMAPP // Ribosomal_Proteins /// L
10496077	3.54875	down	1.06334	1.2875	0.911021	0.0244284	-0.526306	-1.71819	alanine-glyoxylate aminotransferase 2-like 1	BC043680	Agxt2l1	NM_027907
10496167	3.26851	up	0.367046	-0.29868	0.0881119	1.88565	1.41076	1.98597	hypothetical protein LOC100043775 | hypothetical protein LOC100043821	AK145655	LOC100043775|LOC100043821	XM_001480931|XM_001481017
10496204	8.3851	up	-0.690079	-0.983508	-0.992928	1.98087	2.23954	2.31656	centromere protein E	AY493378	Cenpe	NM_173762
10496336	3.26997	up	0.367711	-0.301678	0.0873175	1.88405	1.41055	1.98659	hypothetical protein LOC100043775 | hypothetical protein LOC100043821	AK145655	LOC100043775|LOC100043821	XM_001480931|XM_001481017
10496338	2.01217	down	0.0239468	0.239906	-0.121876	-0.819817	-0.769582	-1.29487	protein phosphatase 3, catalytic subunit, alpha isoform	J05479	Ppp3ca	NM_008913
10496379	2.59874	up	-0.424853	-0.662195	-0.502838	0.721393	0.884613	0.937552	H2A histone family, member Z	U70494	H2afz	NM_016750
10496387	2.03888	down	0.650223	0.396218	0.656727	-0.341989	-0.383069	-0.655097	DnaJ (Hsp40) homolog, subfamily B, member 14	BC117717	Dnajb14
10496727	2.46465	down	0.512555	0.445924	0.499675	-0.851891	-0.6793	-0.914796	dimethylarginine dimethylaminohydrolase 1	BC034505	Ddah1	NM_026993
10496735	2.3898	up	-0.0817223	-0.516911	0.132342	1.1803	1.11747	1.00661		DQ113649		XR_033934|XR_033166|XR_034390
10496837	4.58831	down	1.38785	0.959435	1.38557	-0.764968	-0.640253	-1.45582	tubulin tyrosine ligase-like family, member 7	AM690751	Ttll7
10496854	4.2559	down	1.30507	0.762593	1.34532	-0.59564	-0.724315	-1.53546	tubulin tyrosine ligase-like family, member 7	AM690751	Ttll7
10496956	2.33559	down	0.339704	0.173093	0.194999	-1.24303	-0.726784	-0.993746	phosphatidylinositol glycan anchor biosynthesis, class K	BC060175	Pigk	NM_178016|NM_025662
10497051	2.55676	down	0.265201	0.484145	0.205867	-0.865921	-0.569945	-1.67187	neuronal growth regulator 1	BC146005	Negr1	NM_001039094|NM_177274
10497122	4.76041	up	-0.374255	-0.612494	-0.619322	1.57124	1.67529	1.90065	DEP domain containing 1a	BC023934	Depdc1a	NM_029523
10497203	2.49688	up	-0.276754	-0.814347	-0.52281	0.586579	0.978808	0.78108	hairy/enhancer-of-split related with YRPW motif 1	AF151521	Hey1	NM_010423
10497321	2.19887	down	0.277534	0.00597286	0.327225	-0.791555	-0.919809	-1.08819	phosphoglycerate mutase 1	AF283667	Pgam1	NM_023418|XR_030881	NM_023418 // GenMAPP // Glycolysis_and_Gluconeogenesis /// AF283667 // GenMAPP // Glycolysis_and_Gluconeogenesis /// AF283667 // GenMAPP // Glycolysis_and_Gluconeogenesis
10497327	3.2678	up	0.369538	-0.299787	0.0890446	1.88681	1.41061	1.98633	hypothetical protein LOC100043775 | hypothetical protein LOC100043821	AK145655	LOC100043775|LOC100043821	XM_001480931|XM_001481017
10497399	2.19438	up	-0.616647	-0.747074	-0.747116	0.283675	0.448042	0.558882	phosphodiesterase 7A	BC062909	Pde7a	NM_001122759|NM_008802
10497483	2.06451	up	-0.503579	-0.327054	-0.676733	0.565233	0.534709	0.530088	high mobility group box 1-like | similar to HMG-L6	AK193635	Hmgb1l|LOC625781
10497503	4.80337	up	-0.547598	-1.35393	-0.67228	1.18098	1.31242	1.72494	karyopherin (importin) alpha 2 | similar to nuclear pore-targeting complex component of 58 kDa	D55720	Kpna2|LOC100039592|LOC100043906	NM_010655|XR_032285|XR_034361|XR_034991|XR_032234
10497520	11.8322	up	-0.966625	-1.92688	-1.73988	1.75399	2.0726	2.23396	ect2 oncogene	BC025565	Ect2	NM_007900
10497663	2.44428	down	0.150635	-0.187899	0.245608	-1.03695	-1.0403	-1.58264	solute carrier family 7 (cationic amino acid transporter, y+ system), member 14	BC061928	Slc7a14	NM_172861
10497713	2.43748	down	1.45067	0.215686	1.52506	-0.146451	-0.221332	-0.296959	peroxisomal biogenesis factor 5-like	AB032591	Pex5l	NM_021483
10497817	2.45848	down	1.05609	0.554144	1.01983	-0.469059	-0.112502	-0.681676	annexin A5	U29396	Anxa5	NM_009673	NM_009673 // GenMAPP // Prostaglandin_synthesis_regulation /// U29396 // GenMAPP // Prostaglandin_synthesis_regulation
10497831	13.6863	up	-1.13637	-1.93313	-1.87886	2.09161	2.08226	2.20174	cyclin A2	BC052730	Ccna2	NM_009828	NM_009828 // GenMAPP // Cell_Cycle_KEGG /// BC052730 // GenMAPP // Cell_Cycle_KEGG
10497862	5.84333	down	1.20864	1.3361	1.02662	-1.14782	-0.890582	-2.03061	transient receptor potential cation channel, subfamily C, member 3	AF190645	Trpc3	NM_019510
10498018	4.77865	up	0.0154619	-0.941491	-0.0154619	1.52845	1.72629	2.57358	protocadherin 18	BC052198	Pcdh18	NM_130448
10498024	2.62686	down	1.47833	1.22553	1.37586	0.0297217	-0.0975943	-0.0324273	solute carrier family 7 (cationic amino acid transporter, y+ system), member 11	AY766236	Slc7a11	NM_011990
10498168	2.04924	up	-0.401711	-0.461751	-0.543209	0.234864	0.607219	0.856517	exosome component 8	BC059089	Exosc8	NM_027148
10498379	2.74636	up	-0.336638	-0.449303	-0.319086	1.18437	0.904223	1.17894	immunoglobulin superfamily, member 10	AK081990	Igsf10	XM_913941
10498383	2.43829	up	-0.28276	-0.330946	-0.386444	1.01186	0.816754	1.02885	immunoglobulin superfamily, member 10		Igsf10
10498386	2.45849	up	-0.37598	-0.424957	-0.330122	1.0261	0.742602	0.993559	immunoglobulin superfamily, member 10		Igsf10
10498576	2.37073	down	0.629791	0.635694	0.731331	-0.704357	-0.393628	-0.641185	latexin	D88769	Lxn	NM_016753
10498620	3.06158	up	-0.225122	-0.938535	0.0126534	1.06649	1.05359	1.57175	tripartite motif-containing 59 | similar to mouse RING finger 1	BC025430	Trim59|LOC630539	NM_025863
10498653	2.23314	down	0.93957	0.34833	0.855999	-0.411227	-0.34833	-0.573773	RIKEN cDNA 1110032A04 gene	BC022628	1110032A04Rik	NM_133675
10498907	3.42848	down	0.665588	0.270108	0.553835	-0.954421	-0.973332	-1.91543	glycine receptor, beta subunit	BC037605	Glrb	NM_010298
10498935	2.00201	down	0.197566	-0.0235291	0.267864	-0.726418	-0.952698	-0.883323	guanylate cyclase 1, soluble, beta 3	BC050945	Gucy1b3	NM_017469
10498952	2.30172	down	1.16666	0.719227	1.13469	-0.00815582	-0.272754	-0.306646	guanylate cyclase 1, soluble, alpha 3	BC057327	Gucy1a3	NM_021896
10498998	3.38917	up	-0.782217	-0.957632	-0.948766	0.901774	0.74506	0.94735	RIKEN cDNA D930015E06 gene	BC062940	D930015E06Rik	NM_172681
10499130	3.51791	up	-0.750496	-0.750496	-0.890027	0.973025	0.811389	1.26872	U73B small nuclear RNA		Rnu73b	NR_004418
10499160	2.56846	up	-0.168177	-0.712821	-0.548509	0.626671	0.880327	1.14621	CD1d1 antigen	M63695	Cd1d1	NM_007639
10499189	2.64101	up	-0.195947	-0.643486	0.118691	0.898949	1.36001	1.22357	Fc receptor-like S, scavenger receptor	AF302046	Fcrls	NM_030707
10499366	2.45869	up	-0.667825	-0.202147	-0.349083	0.810054	0.950345	0.914209	polyamine-modulated factor 1	AF348510	Pmf1	NM_025928
10499545	2.22435	down	1.28161	0.532939	1.28029	-0.156009	-0.0846496	-0.124662	ephrin A3	BC125003	Efna3	NM_010108
10499639	6.74712	up	-0.917695	-1.10772	-1.18398	1.26142	1.60301	2.18899	CDC28 protein kinase 1b	BC076579	Cks1b	NM_016904
10499748	2.07775	up	-0.0944262	-0.318003	0.133828	1.21034	0.892111	0.78402	ribosomal protein S27 | similar to metallopanstimulin	BC048352	Rps27|LOC100043813|LOC100047537	NM_027015|XR_034833
10500181	2.73828	up	-0.447884	-0.656748	-0.184289	1.06984	0.68543	1.31561	hypothetical gene supported by NM_008503; AK012360		LOC277589	XR_031134
10500283	2.45995	down	1.20594	0.282277	1.50767	-0.0157042	-0.412883	-0.471414	carbonic anhydrase 14	BC046995	Car14	NM_011797
10500324	3.60661	up	-0.601476	-0.71908	-0.838204	1.24109	0.998372	1.15372	histone cluster 2, H2ac | histone cluster 2, H2aa2 | histone cluster 1, H2ah | histone cluster 2, H2aa1	BC117094|BC134370	Hist2h2ac|Hist2h2aa2|Hist1h2ah|Hist2h2aa1	NM_175662|NM_178212|NM_175659
10500329	3.22968	up	-0.587771	-0.675192	-0.750125	1.11061	0.953156	0.997313	histone cluster 2, H2aa1 | histone cluster 2, H2aa2 | histone cluster 2, H2ac	BC089519	Hist2h2aa1|Hist2h2aa2|Hist2h2ac	NM_013549|NM_178212|NM_175662
10500333	2.52469	up	-0.33761	-0.0384932	-0.217784	1.58661	0.944756	0.883065	histone cluster 2, H4	BC057955	Hist2h4	NM_033596
10500527	3.2708	up	0.366674	-0.300755	0.0866165	1.88461	1.41021	1.98665	pol polyprotein	X16670	LOC280487
10500543	2.02609	up	-0.493069	-0.344828	-0.662112	0.539455	0.52828	0.488351	predicted gene, EG545555 | similar to high-mobility group box 1 | similar to High mobility group protein 1 (HMG-1) (High mobility group protein B1) (Amphoterin) (Heparin-binding protein p30)		EG545555|LOC666007|LOC545506|LOC674543	XR_034745|XR_033569|XR_031745|XR_033362
10500630	2.0953	up	-0.203963	-0.235953	-0.408002	0.48184	0.867158	1.00455	transcription termination factor, RNA polymerase II	BC096625	Ttf2	NM_001013026
10500666	2.07415	up	-0.130456	-0.561535	-0.0459113	0.679222	0.760049	0.980393	prostaglandin F2 receptor negative regulator	BC145713	Ptgfrn	NM_011197
10501063	2.02035	up	-0.366164	-0.761695	-0.111099	0.529275	0.853872	0.421706	CD53 antigen	BC021310	Cd53	NM_007651
10501098	2.92067	down	0.741036	0.329931	0.819284	-0.811317	-0.948853	-0.988477	potassium voltage gated channel, Shaw-related subfamily, member 4	BC024837	Kcnc4	NM_145922
10501104	4.46668	down	0.130118	0.0898066	0.0463667	-1.68203	-1.69116	-2.83813	solute carrier family 6 (neurotransmitter transporter), member 17	AY155578	Slc6a17	NM_172271
10501143	2.10737	down	0.405241	0.338628	0.240397	-0.767798	-0.632218	-0.84204	S-adenosylhomocysteine hydrolase-like 1	AB092504	Ahcyl1	NM_145542
10501199	2.5398	down	1.1047	0.535772	1.59153	-0.046772	-0.229497	-0.525881	glutathione S-transferase, mu 7	BC051924	Gstm7	NM_026672
10501402	2.85718	up	-0.286098	-0.672801	-0.504936	0.839887	0.95941	1.28064	G-protein signalling modulator 2 (AGS3-like, C. elegans)	AY081187	Gpsm2	NM_029522
10501468	2.16201	down	0.530965	-0.194006	0.394518	-0.965443	-1.14948	-0.490716	netrin G1	AB038667	Ntng1	NM_030699
10501586	4.08901	down	1.08379	0.975539	0.855824	-0.860768	-0.869404	-1.44992	sphingosine-1-phosphate receptor 1	BC051023	S1pr1	NM_007901	NM_007901 // GenMAPP // S1P_Signaling /// NM_007901 // GenMAPP // Small_ligand_GPCRs /// BC051023 // GenMAPP // S1P_Signaling /// BC051023 // GenMAPP // Small_ligand_GPCRs
10501629	2.22088	up	-0.246397	-0.599287	-0.351322	0.488421	0.834236	0.933739	CDC14 cell division cycle 14 homolog A (S. cerevisiae)	BC072644	Cdc14a	NM_001080818
10501742	2.07007	up	-0.240484	-0.549657	-0.146529	0.731204	0.682485	0.798683
10501754	2.22949	down	0.0835438	0.211709	0.108817	-0.807441	-0.599953	-1.65869	DNA segment, Chr 3, Brigham & Women's Genetics 0562 expressed	AF541279	D3Bwg0562e	NM_177664
10501802	3.44765	down	-0.115999	0.0927019	0.0327063	-1.6538	-1.20062	-2.49301	transmembrane protein 56	BC040365	Tmem56	NM_178936
10501860	2.60906	up	-0.380553	-1.21464	-0.684964	0.51329	0.690459	0.666691	formin binding protein 1-like	BC034510	Fnbp1l	NM_001114665|NM_153118
10501922	3.22765	up	-0.759927	-0.847741	-0.873066	1.014	0.521554	1.05517
10501924	3.0855	down	-0.124082	0.321034	-0.242057	-1.00012	-1.10516	-2.81634	N-deacetylase/N-sulfotransferase (heparan glucosaminyl) 3	BC079622	Ndst3	NM_031186
10501963	3.41491	down	1.75712	0.974707	1.75099	-0.208905	-0.146272	-0.47755	UDP galactosyltransferase 8A	BC016885	Ugt8a	NM_011674
10501971	2.16865	down	0.202264	0.307739	0.267135	-0.681109	-0.670002	-1.22214	ankyrin 2, brain	BC059251	Ank2	NM_178655|NM_001034168
10502419	2.13098	down	0.654367	0.16433	0.687685	-0.38785	-0.502255	-0.878058	RAP1, GTP-GDP dissociation stimulator 1	BC011279	Rap1gds1	NM_001040690|NM_145544
10502787	2.58203	up	-0.249711	-0.655457	-0.0921612	1.07907	0.998687	1.03043	ribosomal protein SA | similar to 37kDa oncofetal antigen	AF140348|BC081461|BC003829|J02870|AK187324	Rpsa|LOC100045332	XR_001697|XM_484006|XR_031476|XR_033162|XR_033602	AF140348 // GenMAPP // Ribosomal_Proteins /// BC081461 // GenMAPP // Ribosomal_Proteins /// BC003829 // GenMAPP // Ribosomal_Proteins /// J02870 // GenMAPP // Ribosomal_Proteins
10502823	2.20429	down	0.587147	0.215393	0.226382	-0.754195	-0.495667	-1.14215	DnaJ (Hsp40) homolog, subfamily B, member 4	BC017161	Dnajb4	NM_025926|NM_027287
10502863	2.03428	down	1.29979	0.175467	1.30503	-0.0501852	-0.320621	0.0775304	adenylate kinase 5	AB060081	Ak5	NM_001081277
10503054	3.46329	up	-0.0473108	-1.75834	-0.132621	1.04359	1.238	1.15656	leucine rich repeat containing 7	AK122498	Lrrc7	NM_001081358
10503109	2.54535	down	0.564004	0.296741	0.466687	-0.763258	-0.833413	-1.11948	coiled-coil-helix-coiled-coil-helix domain containing 7	BC030366	Chchd7	NM_181391
10503178	2.17989	up	-1.06542	-0.861553	-1.37484	0.0441532	0.0523577	-0.0255527	chromodomain helicase DNA binding protein 7		Chd7	NM_001081417
10503180	2.01386	up	-1.06655	-0.66529	-1.19517	0.102878	0.0395441	-0.0395441	chromodomain helicase DNA binding protein 7		Chd7	NM_001081417
10503182	2.25291	up	-0.949225	-0.584667	-1.14852	0.271649	0.420716	0.140584	chromodomain helicase DNA binding protein 7		Chd7	NM_001081417
10503186	2.04581	up	-0.939779	-0.685102	-1.26323	0.0820065	0.124147	0.0037508	chromodomain helicase DNA binding protein 7		Chd7	NM_001081417
10503188	2.11673	up	-1.04529	-0.665376	-1.25148	0.025259	0.256032	0.00206471	chromodomain helicase DNA binding protein 7		Chd7	NM_001081417
10503194	2.19309	up	-1.03266	-0.727176	-1.2509	0.121027	0.243331	0.0238056	chromodomain helicase DNA binding protein 7		Chd7	NM_001081417
10503196	2.12241	up	-0.996822	-0.672273	-1.30076	0.0938063	0.187774	0.00566483	chromodomain helicase DNA binding protein 7		Chd7	NM_001081417
10503198	2.48409	up	-1.10198	-0.916749	-1.25463	0.198948	0.378154	0.0877008	chromodomain helicase DNA binding protein 7		Chd7	NM_001081417
10503200	2.23667	up	-1.02092	-0.822895	-1.20467	0.122885	0.309103	0.00358772	chromodomain helicase DNA binding protein 7		Chd7	NM_001081417
10503202	2.07562	up	-1.02797	-0.701919	-1.21291	0.0611076	0.176515	-0.0198011	chromodomain helicase DNA binding protein 7		Chd7	NM_001081417
10503206	2.12977	up	-1.03601	-0.815963	-1.13695	0.0655966	0.226301	-0.00873375	chromodomain helicase DNA binding protein 7		Chd7	NM_001081417
10503208	2.08447	up	-0.824587	-0.657618	-1.15475	0.103186	0.306256	0.132636	chromodomain helicase DNA binding protein 7		Chd7	NM_001081417
10503212	2.0516	up	-1.03756	-0.476132	-1.20613	0.162827	0.110401	0.117193	chromodomain helicase DNA binding protein 7		Chd7	NM_001081417
10503214	2.42548	up	-1.00038	-0.872384	-1.07152	0.225672	0.365641	0.299211	chromodomain helicase DNA binding protein 7		Chd7	NM_001081417
10503216	2.52257	up	-0.907207	-0.650994	-0.947839	0.521603	0.517	0.460049	chromodomain helicase DNA binding protein 7		Chd7	NM_001081417
10503218	2.73462	up	-1.13444	-0.674952	-1.16791	0.527059	0.506067	0.343593	chromodomain helicase DNA binding protein 7		Chd7	NM_001081417
10503220	2.60152	up	-1.06854	-0.762357	-1.20491	0.509911	0.308374	0.28397	chromodomain helicase DNA binding protein 7		Chd7	NM_001081417
10503222	3.05149	up	-1.01543	-0.84382	-1.21746	0.801879	0.531967	0.417974	chromodomain helicase DNA binding protein 7	BC034239	Chd7	NM_001081417
10503259	2.05041	up	-0.369772	-0.662394	-0.658226	0.302867	0.433775	0.680694	transformation related protein 53 inducible nuclear protein 1	AY034611	Trp53inp1	NM_021897
10503315	3.37905	up	-0.433736	-0.512433	-0.675622	0.869134	1.38201	1.39692	RIKEN cDNA E130016E03 gene	BC057604	E130016E03Rik	NM_001039556
10503382	2.52742	down	0.758491	0.315065	0.618534	-0.234418	-0.65745	-1.42903	runt-related transcription factor 1; translocated to, 1 (cyclin D-related)	D32007	Runx1t1	NM_001111027|NM_009822|NM_001111026
10503416	6.91742	down	1.29984	1.44636	1.08733	-0.90967	-0.817556	-2.80994	calbindin-28K	M21531	Calb1	NM_009788
10503617	5.18252	up	-0.556245	-0.830478	-0.730391	1.21781	1.78764	1.99839	RIKEN cDNA F730047E07 gene	BC094429	F730047E07Rik	NM_199467
10503647	3.15944	down	0.987856	1.32024	0.715876	-0.75245	-0.503421	-0.699161	G protein-coupled receptor 63		Gpr63	NM_030733	NM_030733 // GenMAPP // GPCRDB_Class_A_Rhodopsin-like
10503711	2.09592	up	-0.0823536	-0.414396	-0.355343	0.615013	0.677313	1.05833	caspase 8 associated protein 2	AF132726	Casp8ap2	NM_011997|NM_001122978
10504164	3.05406	down	0.70213	0.294703	0.534946	-0.940706	-0.977972	-1.38173	chemokine (C-C motif) ligand 27 | novel protein identical to chemokine (C-C motif) ligand 27 Ccl27 | similar to chemokine (C-C motif) ligand 27	BC107226	Ccl27|RP23-388P16.4|LOC100039939|LOC100040048	NM_011336|NM_001048179
10504194	3.0587	down	0.700779	0.297489	0.532296	-0.945127	-0.979967	-1.3831	chemokine (C-C motif) ligand 27 | novel protein identical to chemokine (C-C motif) ligand 27 Ccl27 | similar to chemokine (C-C motif) ligand 27	BC107226	Ccl27|RP23-388P16.4|LOC100039939|LOC100040048	NM_011336|NM_001048179
10504206	3.03688	down	1.06197	0.663285	1.08957	-0.321619	-0.702941	-0.968388	expressed sequence N28178 | similar to mKIAA1045 protein	BC057092|AK122428	N28178|LOC100044356
10504470	6.20235	up	-0.662835	-0.722253	-1.13598	1.47036	1.85656	2.05046	maternal embryonic leucine zipper kinase	BC085276	Melk	NM_010790
10504672	2.11419	down	0.676117	0.204941	0.717538	-0.516498	-0.440218	-0.685009	tudor domain containing 7	BC029689	Tdrd7	NM_146142	NM_146142 // GenMAPP // mRNA_processing_binding_Reactome /// BC029689 // GenMAPP // mRNA_processing_binding_Reactome
10504692	3.12339	down	-0.0711536	0.00750351	-0.00750351	-1.47327	-1.36529	-2.16192	tropomodulin 1	BC106849	Tmod1	NM_021883
10504730	2.18058	up	-0.100431	-0.299117	-0.236952	0.749758	1.04873	0.939142	acidic nuclear phosphoprotein 32 family, member B	BC003489	Anp32b	NM_130889
10504884	2.59614	up	-0.483387	-0.666172	-0.451038	0.90294	0.795145	0.830422	RIKEN cDNA 5730528L13 gene	BC052696	5730528L13Rik
10504905	3.19492	up	-0.504594	-0.964117	-0.75052	1.23229	0.78482	0.791003	RIKEN cDNA E130309F12 gene	BC096762	E130309F12Rik	NM_178756
10504957	8.8709	up	-0.770354	-1.81889	-1.78365	1.50289	1.68846	1.883	structural maintenance of chromosomes 2	BC094380	Smc2	NM_008017
10505000	2.24845	up	-0.239596	-0.806003	-0.12432	0.480335	0.744957	1.11158	nipsnap homolog 3A (C. elegans)	BC019505	Nipsnap3a	NM_025623
10505120	2.3691	down	1.42225	0.260287	1.44563	-0.0176845	-0.214184	-0.372985	paralemmin 2 | A kinase (PRKA) anchor protein 2 | Palm2-Akap2 protein	BC113156|AF064781	Palm2|Akap2|Palm2-akap2	NM_172868	AF064781 // GenMAPP // G_Protein_Signaling
10505132	2.62073	down	1.43276	0.47289	1.34483	-0.215442	-0.464635	-0.239347	A kinase (PRKA) anchor protein 2 | paralemmin 2 | Palm2-Akap2 protein	AF033274|AF064781	Akap2|Palm2|Palm2-akap2	NM_001035533|NM_001035532|NM_009649	NM_001035533 // GenMAPP // G_Protein_Signaling /// NM_001035532 // GenMAPP // G_Protein_Signaling /// NM_009649 // GenMAPP // G_Protein_Signaling /// AF033274 // GenMAPP // G_Protein_Signaling /// AF064781 // GenMAPP // G_Protein_Signaling
10505143	2.70193	down	1.60096	0.15728	1.63083	-0.120035	-0.499896	-0.292967	A kinase (PRKA) anchor protein 2 | paralemmin 2 | Palm2-Akap2 protein	AF064781	Akap2|Palm2|Palm2-akap2		AF064781 // GenMAPP // G_Protein_Signaling
10505163	2.13026	down	1.04969	0.442273	0.955184	-0.222386	-0.232715	-0.370847	zinc finger with KRAB and SCAN domains 16		Zkscan16	NM_001099323
10505200	2.44457	down	0.799208	0.427414	0.623437	-0.698836	-0.528557	-0.791292	hydroxysteroid dehydrogenase like 2	BC002211	Hsdl2	NM_024255
10505568	2.06677	up	-0.279781	-0.618306	-0.458904	0.23842	0.822319	0.724406	FERM domain containing 3	BC112419	Frmd3	NM_172869
10505996	2.77979	down	1.47317	0.828736	1.41605	-0.149314	-0.439862	-0.117788	FGGY carbohydrate kinase domain containing		Fggy	NM_001113412
10506031	2.7489	up	-0.417006	-0.587857	-0.656539	0.99916	1.01205	0.703952	nuclear factor I/A	D90173	Nfia	NM_010905|NM_001122952|NM_001122953
10506050	2.37342	up	-0.488033	-0.404921	-0.738563	0.542791	0.857427	0.709166	nuclear factor I/A		Nfia	NM_001122952|NM_010905|NM_001122953
10506118	2.49278	up	-0.454419	-0.31744	-0.599947	0.725268	0.785223	1.07096	ubiquitin specific peptdiase 1	BC018179	Usp1	NM_146144
10506134	2.11033	down	0.74294	0.204401	0.594145	-0.454902	-0.356335	-0.879681	autophagy-related 4C (yeast)	BC058981	Atg4c	NM_175029
10506188	2.24224	down	0.605274	0.344439	0.703442	-0.347232	-0.511139	-0.983305	phosphoglucomutase 2 | phosphoglucomutase 1	BC008527	Pgm2|Pgm1	NM_028132	NM_028132 // GenMAPP // Glycogen_Metabolism /// BC008527 // GenMAPP // Glycogen_Metabolism
10506269	2.60432	down	0.392231	0.445646	0.210574	-1.12853	-0.545295	-1.42044	adenylate kinase 3 alpha-like 1 | similar to adenylate kinase 4	BC086663	Ak3l1|LOC635960	NM_009647
10506274	3.49063	down	0.423594	0.174385	0.44289	-1.08455	-1.33304	-1.952	DnaJ (Hsp40) homolog, subfamily C, member 6	AK122293	Dnajc6	NM_198412
10506335	2.29223	down	-0.011219	-0.144951	0.011219	-1.04435	-1.04037	-1.65048	phosphodiesterase 4B, cAMP specific	AF208023	Pde4b	NM_019840	NM_019840 // GenMAPP // Smooth_muscle_contraction /// AF208023 // GenMAPP // Smooth_muscle_contraction
10506360	2.22478	down	0.198171	0.0446348	0.260094	-0.68062	-0.690904	-1.58657	SH3-domain GRB2-like (endophilin) interacting protein 1	BC017596	Sgip1	NM_144906
10506415	2.26958	down	0.538899	0.329118	0.420433	-0.775181	-0.505945	-0.977694	OMA1 homolog, zinc metallopeptidase (S. cerevisiae)	BC016238	Oma1	NM_025909
10506433	2.71457	down	0.00444126	0.197444	-0.0179558	-1.38846	-1.30392	-1.44586	disabled homolog 1 (Drosophila)	Y08380	Dab1	NM_177259|NM_010014
10506488	3.65946	down	0.839323	0.982531	0.863606	-0.736471	-0.846208	-1.34675	phosphatidic acid phosphatase type 2B	BC005558	Ppap2b	NM_080555
10506939	2.19553	down	0.774807	0.72336	0.750329	-0.422668	-0.121709	-0.610826	epidermal growth factor receptor pathway substrate 15	BC048783	Eps15	NM_007943
10507112	4.65912	up	-0.414564	-0.768553	-0.605427	1.35256	1.74996	1.76911	Scl/Tal1 interrupting locus	BC060706	Stil	NM_009185
10507433	5.67023	up	-0.653482	-0.509922	-0.868502	1.82093	1.83595	1.82144	patched homolog 2	AB010833	Ptch2	NM_008958
10507500	3.5011	down	1.23255	0.843775	1.18916	-0.434861	-0.738686	-0.984394	solute carrier family 6 (neurotransmitter transporter, glycine), member 9	BC021828	Slc6a9	NM_008135
10507653	2.6293	up	-0.450654	-0.284167	-0.470572	1.28504	0.890718	0.802889
10507798	3.89405	up	-0.476555	-0.243506	-0.672051	1.29266	1.67555	1.5235	v-myc myelocytomatosis viral oncogene homolog 1, lung carcinoma derived (avian)	BC053059	Mycl1	NM_008506
10508052	2.22051	down	0.519175	0.513248	0.568186	-0.616981	-0.721835	-0.513248	glutamate receptor, ionotropic, kainate 3		Grik3	NM_001081097
10508151	3.56924	up	-0.37297	-0.541332	-0.656312	0.949376	1.32299	1.66387	claspin homolog (Xenopus laevis)	BC050848	Clspn	NM_175554
10508178	2.01062	down	0.300846	0.468348	0.677659	-0.503824	-0.565718	-0.506525			5730409E04Rik
10508217	2.36308	up	-0.748254	-0.918233	-1.11375	0.259157	0.333159	0.349446	splicing factor proline/glutamine rich (polypyrimidine tract binding protein associated)	BC089305	Sfpq	NM_023603
10508382	2.1922	up	-0.334517	-0.738905	-0.696607	0.365663	0.30475	0.956699	adenylate kinase 2	BC008610	Ak2	NM_016895|NM_001033966
10508392	2.96422	down	0.231894	0.464486	0.0610857	-1.12918	-1.06027	-1.75604	ring finger protein 19B	BC117807|BC052529	Rnf19b
10508412	3.44585	down	0.413299	0.54398	0.531474	-0.852251	-1.17433	-1.83924	fibronectin type III domain containing 5	BC109183	Fndc5	NM_027402
10508465	5.26064	up	-0.77161	-1.56297	-1.1354	1.22485	1.21286	1.27802	MARCKS-like 1	X61399	Marcksl1	NM_010807
10508614	2.69312	down	0.155659	-0.108083	0.470067	-0.661398	-1.19279	-1.916	fatty acid binding protein 3, muscle and heart	U02883	Fabp3	NM_010174
10508723	3.54564	up	-0.412198	-0.0810404	-0.521487	1.502	1.86955	1.09186		AF357401
10508759	2.54188	up	-0.303213	-0.305392	-0.405156	0.809551	0.975683	1.2387	replication protein A2	D00812	Rpa2	NM_011284	D00812 // GenMAPP // DNA_replication_Reactome /// D00812 // GenMAPP // G1_to_S_cell_cycle_Reactome
10508800	3.34473	down	-0.0203362	0.180752	-0.195248	-1.16676	-1.17698	-2.91676		AY140896|BC066867|AY140895|U63133	LOC433762
10508992	2.25753	down	0.735277	0.565805	0.85213	-0.378468	-0.455342	-0.537212	progestin and adipoQ receptor family member VII	AF313618	Paqr7	NM_027995
10509246	2.12986	down	0.38969	0.049449	0.25202	-0.838262	-0.855765	-0.887085	leucine zipper protein 1	L49344	Luzp1	NM_024452
10509410	2.49172	down	0.242169	0.21248	0.673523	-0.68039	-0.859176	-1.28369	Rap1 GTPase-activating protein	BC052065	Rap1gap	NM_001081155
10509568	2.87422	down	0.677552	0.525559	0.768042	-0.450869	-0.740808	-1.40669	calcium/calmodulin-dependent protein kinase II inhibitor 1	AY523601	Camk2n1	NM_025451
10509820	2.11821	up	-0.260029	-0.543122	-0.384163	0.538039	0.581625	0.941564	regulator of chromosome condensation 2	BC086666	Rcc2	NM_173867
10509838	2.43653	down	1.13726	0.573592	1.18419	-0.105675	-0.228318	-0.625453	peptidyl arginine deiminase, type II	D16580	Padi2	NM_008812
10510172	10.4363	up	-1.09253	-1.93325	-2.23443	1.28856	1.73181	1.87003	high mobility group box 2	BC083108	Hmgb2	NM_008252
10510221	2.72487	down	-0.0204372	0.154953	-0.261176	-1.04879	-1.02351	-2.39293		AY140896|AY140895|BC003986|U63133	LOC433762
10510286	2.83277	up	-0.385143	-0.761802	-0.360561	0.891366	1.11112	0.996657	MAD2 mitotic arrest deficient-like 2 (yeast)	BC011282	Mad2l2	NM_027985	NM_027985 // GenMAPP // Cell_Cycle_KEGG /// BC011282 // GenMAPP // Cell_Cycle_KEGG
10510574	2.17824	down	0.679086	-0.0115919	0.119739	-0.55354	-0.761985	-1.26673	ERBB receptor feedback inhibitor 1	BC057646	Errfi1	NM_133753
10510687	2.10225	down	0.402521	0.136925	0.495303	-0.631999	-0.947878	-0.601176	acyl-CoA thioesterase 7	AB207243	Acot7	NM_133348
10510700	4.522	up	-0.362999	-0.811469	-0.629415	1.21648	1.35577	2.15475	G protein-coupled receptor 153	BC037650	Gpr153	NM_178406
10510708	2.15801	down	0.637846	0.816563	0.379501	-0.723817	-0.391877	-0.379502	isoprenylcysteine carboxyl methyltransferase	BC057132	Icmt	NM_133788
10510725	2.66473	down	1.32592	0.519303	1.33843	-0.0473018	-0.593059	-0.417961	chromodomain helicase DNA binding protein 5	BC098195	Chd5	NM_001081376
10511325	2.28527	up	-0.290899	-0.68182	-0.188058	0.694207	0.814683	0.907433	ribosomal protein S20	BC090389	Rps20	NM_026147
10511363	4.8579	down	0.851907	0.803874	0.808753	-0.97799	-1.33323	-2.06524	preproenkephalin 1	M55181	Penk1	NM_001002927
10511429	5.75644	down	1.20828	1.39855	0.968069	-0.878504	-0.741812	-2.38031	carbonic anhydrase 8	BC010773	Car8	NM_007592
10511446	2.14473	down	0.207903	0.510994	0.0150461	-0.812032	-0.663922	-1.0925	aspartate-beta-hydroxylase	AF289487	Asph	NM_023066|NM_133723
10511629	2.20556	up	0.405434	-0.329275	0.349717	1.33136	1.22727	1.29068	ribosomal protein L26 | ribosomal protein L26 pseudogene	BC099481|X80699	Rpl26|LOC672214|LOC100034726	NM_009080|NR_003968|NR_003373|XR_001911|XM_138109|XM_484573|XR_034261
10511665	2.26629	down	1.44338	1.15729	1.57071	0.572767	0.264771	-0.207145	N-terminal EF-hand calcium binding protein 1	BC067055	Necab1	NM_178617
10511779	2.90264	up	-0.352641	-0.295282	-0.301516	0.814948	1.6724	1.17531	ATPase, H+ transporting, lysosomal V0 subunit D2	AB088358	Atp6v0d2	NM_175406
10511810	3.0876	up	0.0231571	-1.34601	0.0540237	0.924973	1.2517	1.43395	POU domain, class 3, transcription factor 2		Pou3f2
10511812	2.09955	up	-0.0450501	-0.545836	-0.0580053	0.686104	1.03406	0.841185	POU domain, class 3, transcription factor 2	X66602	Pou3f2	NM_008899
10512065	5.76911	up	-0.518315	-0.742784	-0.656554	1.00042	2.4624	2.20458	similar to PDZ binding kinase (predicted)		LOC621880	XR_033416
10512129	2.20863	up	-0.239495	-0.512168	-0.460258	0.462803	0.692577	1.06216	UDP-Gal:betaGlcNAc beta 1,4- galactosyltransferase, polypeptide 1	J03880	B4galt1	NM_022305
10512251	2.26238	down	1.05852	0.20897	0.997589	-0.596285	-0.20954	-0.462625			AI464131	NM_001085515
10512279	4.19616	down	0.887183	0.80786	0.813313	-0.832891	-0.998071	-1.86789	ciliary neurotrophic factor receptor	AF068615	Cntfr	NM_016673
10512315	3.3981	down	0.683688	0.342319	0.623301	-1.05289	-1.12816	-1.46383	chemokine (C-C motif) ligand 27 | novel protein identical to chemokine (C-C motif) ligand 27 Ccl27 | similar to chemokine (C-C motif) ligand 27 | hypothetical LOC545608	BC107226|BC099574	Ccl27|RP23-388P16.4|LOC100039939|LOC100040048|LOC545608	NM_001048179|NM_011336
10512463	3.26886	up	0.36898	-0.300505	0.088048	1.88643	1.41105	1.9854	pol polyprotein	X16670	LOC280487
10512721	11.7982	up	-1.33466	-1.58102	-1.31145	1.96875	2.31455	2.17107	insulin-like growth factor binding protein-like 1	AB006141	Igfbpl1	NM_018741
10512807	4.48684	down	0.746693	0.696683	0.642876	-1.12746	-1.1747	-2.10868	gamma-aminobutyric acid (GABA) B receptor 2		Gabbr2	NM_001081141
10512915	2.19056	down	0.576248	0.186526	0.571443	-0.858404	-0.480654	-0.72063	RIKEN cDNA 2810432L12 gene	BC013800	2810432L12Rik	NM_025944
10513103	2.09499	down	0.407199	0.606441	0.274578	-0.777055	-0.512892	-0.622656	RIKEN cDNA 6430704M03 gene	BC132345	6430704M03Rik
10513112	2.07152	down	-0.129955	0.103187	0.0114813	-0.784106	-0.696101	-1.68715	erythrocyte protein band 4.1-like 4b	AB032366	Epb4.1l4b	NM_019427
10513208	2.14183	down	0.387662	0.783221	0.236289	-0.46848	-0.236289	-1.18459	sushi, von Willebrand factor type A, EGF and pentraxin domain containing 1	AF206329	Svep1	NM_022814
10513256	2.50432	down	1.10555	0.726326	1.14829	-0.553974	0.117082	-0.556204	lysophosphatidic acid receptor 1	BC025425	Lpar1	NM_010336|NM_172989	BC025425 // GenMAPP // Small_ligand_GPCRs /// BC025425 // GenMAPP // Smooth_muscle_contraction
10513805	2.93364	down	-0.206356	-0.00715065	-0.240781	-1.47125	-1.23089	-2.41022	deleted in bladder cancer 1 (human)	BC079630	Dbc1	NM_019967
10513884	3.34818	up	-0.376383	-0.830765	-0.345253	1.27218	0.991961	1.41358	transducin-like enhancer of split 1, homolog of Drosophila E(spl)	BC057573	Tle1	NM_011599
10514049	3.21328	up	-0.779728	-0.555134	-1.09251	0.821182	0.853541	0.950049	nuclear factor I/B	BC096542	Nfib	NM_001113209|NM_001113210|NM_008687
10514054	3.22052	up	-0.960689	-0.960169	-1.18377	0.693083	0.664077	0.600096	nuclear factor I/B	Y07685	Nfib	NM_001113209|NM_001113210|NM_008687
10514070	4.77256	up	-1.41874	-1.56989	-1.86209	0.683025	0.796785	0.433757	RIKEN cDNA 2310067E19 gene	BC066147	2310067E19Rik
10514128	3.18682	down	0.273922	0.127017	0.250378	-1.3821	-1.32704	-1.6559	RIKEN cDNA 1810054D07 gene	BC020085	1810054D07Rik	NM_027238
10514133	2.74538	down	0.105725	-0.0049696	0.0343361	-1.27025	-1.18985	-1.77583	RIKEN cDNA 1810054D07 gene		1810054D07Rik	NM_027238
10514173	2.06372	up	-0.276278	-0.431584	-0.0868073	0.794318	0.671198	0.875564	ribosomal protein L34 | predicted gene, ENSMUSG00000068396 | similar to ribosomal protein L34	BC100360|BC082285	Rpl34|ENSMUSG00000068396|LOC100043876	NM_001005859|XR_034133|XR_034912|XR_031837	BC082285 // GenMAPP // Ribosomal_Proteins
10514201	2.93202	up	-0.318531	-1.00634	-0.589696	0.561851	0.959319	1.21995	RIKEN cDNA 6230416J20 gene	AK173206	6230416J20Rik
10514240	4.27338	down	1.00553	0.815807	1.10137	-0.580615	-0.740177	-2.04263	solute carrier family 24 (sodium/potassium/calcium exchanger), member 2	BC115867	Slc24a2	NM_172426|NM_001110240
10514520	3.66249	down	1.00308	1.14124	1.04063	-0.499872	-0.781579	-1.15208	cytochrome P450, family 2, subfamily j, polypeptide 9	AF336850	Cyp2j9	NM_028979
10514561	3.52522	up	-0.622383	-0.522927	-0.800921	1.2006	1.37901	0.927292	RIKEN cDNA E130114P18 gene		E130114P18Rik
10514865	2.21173	down	0.906755	0.414213	0.808739	-0.271518	-0.388334	-0.64596	acyl-CoA thioesterase 11	BC042492	Acot11	NM_025590
10515090	5.12118	up	-0.759138	-1.06562	-0.910062	1.13661	1.50119	1.6968	cyclin-dependent kinase inhibitor 2C (p18, inhibits CDK4)	BC027026	Cdkn2c	NM_007671	NM_007671 // GenMAPP // G1_to_S_cell_cycle_Reactome /// BC027026 // GenMAPP // G1_to_S_cell_cycle_Reactome
10515220	2.65148	down	0.267179	0.308793	0.311915	-0.970627	-0.961843	-1.40003	fatty acid amide hydrolase	BC052321	Faah	NM_010173
10515257	4.43833	up	-0.700035	-0.763412	-0.907249	0.91108	1.41721	1.75106	RAD54 like (S. cerevisiae)	BC021643	Rad54l	NM_009015|NM_001122958|NM_001122959
10515337	6.39021	up	-0.815702	-1.55068	-1.19015	1.21552	1.57436	1.68117	nuclear autoantigenic sperm protein (histone-binding)	AF034610|AB094480	Nasp	NM_016777|NM_001081475
10515431	9.35372	up	-0.932662	-1.17605	-1.27195	1.92518	1.99971	2.37107	kinesin family member 2C	BC006841	Kif2c	NM_134471
10515519	2.10403	down	0.318027	0.195214	0.202257	-0.714923	-0.875703	-0.91334	ATPase, H+ transporting, lysosomal V0 subunit B	BC030393	Atp6v0b	NM_033617
10515744	3.91922	up	-0.583527	-0.455904	-0.681899	1.43436	1.26799	1.48802	cell division cycle 20 homolog (S. cerevisiae)	AF312208	Cdc20	NM_023223	NM_023223 // GenMAPP // Cell_Cycle_KEGG /// AF312208 // GenMAPP // Cell_Cycle_KEGG
10515836	17.3693	up	-1.275	-2.60637	-2.64317	1.66294	1.91504	2.25288	cyclin B1	BC085238	Ccnb1		BC085238 // GenMAPP // Cell_Cycle_KEGG /// BC085238 // GenMAPP // G1_to_S_cell_cycle_Reactome
10515878	2.34662	up	-0.490449	-0.730351	-0.574437	0.666843	0.49045	0.739218	Y box protein 1	M60419	Ybx1	NM_011732	NM_011732 // GenMAPP // mRNA_processing_binding_Reactome /// M60419 // GenMAPP // mRNA_processing_binding_Reactome
10515884	2.6413	up	-0.300949	-0.37384	-0.212459	1.04071	1.09829	1.1775	peptidyl prolyl isomerase H | predicted gene, EG665989 | similar to Peptidyl-prolyl cis-trans isomerase H (PPIase H) (Rotamase H) | Ppih pseudogene	BC050116	Ppih|EG665989|LOC629952|LOC666411	NM_028677|NM_001110129|NM_001110130
10515943	2.07717	up	-0.2597	-0.974267	-0.330842	0.405604	0.396564	0.796871	cytidine 5'-triphosphate synthase	BC006698	Ctps	NM_016748
10516246	4.73968	up	-0.63126	-0.588439	-0.552906	1.65167	1.66165	1.64845	cell division cycle associated 8	AY550907	Cdca8	NM_026560
10516427	2.88273	down	0.742161	0.0698729	0.793553	-0.736858	-1.01457	-1.22529	neurochondrin	BC017126	Ncdn	NM_011986
10516479	3.00818	up	-0.34743	-0.853528	-0.13801	1.07701	0.96651	1.38418	ribosomal protein S28 | similar to ribosomal protein S28	U11248|BC052494	Rps28|LOC100040426|LOC100042864|LOC100044740|LOC100045642|LOC100043527|LOC100048156
10516765	2.33734	down	-0.429205	-0.138733	-0.638122	-1.33607	-1.58776	-1.95683	serine incorporator 2 | hypothetical protein LOC100044221	BC031720	Serinc2|LOC100044221	NM_172702
10516894	2.07306	up	-0.33905	-0.232652	-0.462881	0.548741	0.629904	0.942058	regulator of chromosome condensation 1	BC057645	Rcc1	NM_133878
10517053	2.64744	down	0.109035	0.012145	0.428385	-0.766248	-1.327	-1.57099	RIKEN cDNA 2300002D11 gene	BC049168	2300002D11Rik	NM_001081156
10517116	2.53936	down	-0.218551	0.277005	-0.230328	-1.30306	-1.11147	-1.79074	ribosomal protein S6 kinase polypeptide 1	BC094470	Rps6ka1	NM_009097	NM_009097 // GenMAPP // Ribosomal_Proteins /// BC094470 // GenMAPP // Ribosomal_Proteins
10517141	2.6419	up	-0.578227	-0.787092	-0.803374	0.578227	0.759884	0.697928	high mobility group nucleosomal binding domain 2 | similar to high mobility group nucleosomal binding domain 2 | similar to Nonhistone chromosomal protein HMG-17 (High-mobility group nucleosome binding domain 2) | similar to Hmgn2 protein	BC090836	Hmgn2|LOC100041826|LOC100042405|LOC100044482|LOC637089|LOC100039489|LOC100047827	NM_016957|XR_033564|XR_032163
10517508	2.30868	up	-0.335756	-0.674743	0.0872579	0.99902	1.40282	0.296135	complement component 1, q subcomponent, beta polypeptide	M22531	C1qb	NM_009777	NM_009777 // GenMAPP // Complement_Activation_Classical /// M22531 // GenMAPP // Complement_Activation_Classical
10517513	2.16587	up	-0.405025	-0.826511	-0.0501299	0.507365	1.09431	0.461485	complement component 1, q subcomponent, C chain	BC043945	C1qc	NM_007574	NM_007574 // GenMAPP // Complement_Activation_Classical /// BC043945 // GenMAPP // Complement_Activation_Classical
10517600	2.07814	down	0.651151	0.649428	0.773627	-0.119702	-0.364575	-0.607389	PTEN induced putative kinase 1	AF316872	Pink1	NM_026880
10518167	2.08564	down	0.424506	0.14399	0.336247	-0.763145	-0.634482	-0.879102	trafficking protein particle complex 2	AY318751	Trappc2	NM_025432
10518350	10.5096	up	-1.12004	-1.95815	-2.13642	1.37449	1.65749	1.93431	high mobility group box 2		Hmgb2	NM_008252
10518352	9.55805	up	-1.09998	-1.84305	-2.03922	1.36547	1.64397	1.77846	high mobility group box 2	BC083108	Hmgb2	NM_008252
10518385	2.35307	down	0.31494	0.159104	0.35733	-0.884156	-0.937593	-1.0505	mitofusin 2	AF384100	Mfn2	NM_133201
10518464	9.41352	up	-0.590087	-1.09419	-1.36432	2.10497	2.37647	2.17416	RIKEN cDNA 2610109H07 gene	BC060239	2610109H07Rik
10518726	2.23424	down	0.838986	0.221131	0.626869	-0.451186	-0.64403	-0.697144	solute carrier family 25, member 33	BC011293	Slc25a33	NM_027460
10518763	2.32382	down	0.254803	0.0297632	0.341179	-0.719403	-1.04458	-1.25976	solute carrier family 45, member 1		Slc45a1	NM_173774
10518812	2.4309	down	0.533112	0.325438	0.59129	-0.369461	-0.680873	-1.3443	calmodulin binding transcription activator 1		Camta1	NM_001081557
10518833	3.39611	down	-0.0756254	-0.298018	0.0886822	-1.58008	-1.95008	-2.04645	calmodulin binding transcription activator 1		Camta1	NM_001081557
10518835	3.56994	down	0.166314	-0.295805	0.20826	-1.47073	-1.88685	-2.07135	calmodulin binding transcription activator 1		Camta1	NM_001081557
10518902	2.56913	down	0.636663	0.857951	0.51967	-0.391834	-0.667109	-1.01061	hairy and enhancer of split 3 (Drosophila)	BC116444	Hes3	NM_008237
10518927	3.40522	down	1.20962	0.35084	1.30796	-0.34693	-0.989359	-1.09853	potassium voltage-gated channel, shaker-related subfamily, beta member 2	BC039178	Kcnab2	NM_010598
10519069	2.33702	down	-0.0286713	0.485443	0.0286713	-1.08996	-0.983586	-1.11502	phospholipase C, eta 2	DQ176851	Plch2	NM_175556|NM_001113360
10519124	2.34754	down	-0.722222	0.166985	-0.506088	-1.52271	-1.32859	-1.90347	gamma-aminobutyric acid (GABA-A) receptor, subunit delta	BC116832	Gabrd	NM_008072
10519203	4.45047	down	1.69319	0.892568	1.84723	-0.393247	-0.368562	-1.26707	RIKEN cDNA A230069A22 gene		A230069A22Rik	NM_001033394
10519321	2.06325	up	0.327667	-0.319859	0.313367	1.22856	1.08804	1.13935	ribosomal protein L26 | ribosomal protein L26 pseudogene	BC099481|X80699	Rpl26|LOC100034726|LOC672214	NM_009080|NR_003373|NR_003968|XR_001911|XM_138109|XM_484573|XR_034261
10519324	19.3058	up	-0.947176	-2.68266	-2.20322	2.11337	2.47426	2.3922	cyclin-dependent kinase 6	AF132483	Cdk6	NM_009873	NM_009873 // GenMAPP // Cell_Cycle_KEGG /// NM_009873 // GenMAPP // G1_to_S_cell_cycle_Reactome /// AF132483 // GenMAPP // Cell_Cycle_KEGG /// AF132483 // GenMAPP // G1_to_S_cell_cycle_Reactome
10519484	2.33255	up	-0.299396	-0.29776	-0.382425	0.691131	1.01269	0.982328	six transmembrane epithelial antigen of prostate 2	AK141701	Steap2
10519504	2.04153	down	0.324839	0.366053	0.285855	-0.826975	-0.64158	-0.64365	sorcin	BC065790	Sri	NM_025618|NM_001080974
10519717	2.52934	down	0.694053	0.388372	0.549736	-0.853083	-0.736614	-0.794431	sema domain, immunoglobulin domain (Ig), short basic domain, secreted, (semaphorin) 3A | hypothetical protein LOC100044161	D85028	Sema3a|LOC100044161	NM_009152
10519770	3.30776	down	0.143725	0.415266	0.124676	-1.1952	-1.10006	-2.19863	piccolo (presynaptic cytomatrix protein)	AB083477	Pclo	NM_011995|NM_001110796
10519815	3.00865	up	-0.630967	-0.945993	-0.785853	0.792532	0.981029	0.630968	calcium channel, voltage-dependent, alpha2/delta subunit 1	U73483	Cacna2d1	NM_001110843|NM_001110844|NM_001110845|NM_001110846|NM_009784
10519855	2.41113	up	-0.448779	-0.997216	-0.651341	0.515702	0.747311	0.448779	calcium channel, voltage-dependent, alpha2/delta subunit 1		Cacna2d1	NM_001110843|NM_001110844|NM_001110845|NM_001110846|NM_009784
10520003	2.0821	up	-0.216979	-0.433611	-0.300443	0.594476	0.734867	0.89375	armadillo repeat containing 10	BC038487	Armc10	NM_026034
10520304	2.69431	down	0.447649	0.197314	0.32024	-1.0393	-1.1901	-1.09514	ARP3 actin-related protein 3 homolog B (yeast)	BC082279	Actr3b	NM_001004365
10520318	3.32167	down	0.13211	0.0863409	0.218956	-1.15876	-1.17995	-2.41961	dipeptidylpeptidase 6 | RIKEN cDNA B930011P16 gene	AF092507	Dpp6|B930011P16Rik	NM_010075|NM_207282
10520521	6.35163	up	-0.86745	-0.987618	-1.10194	1.37394	1.59156	2.07887	centromere protein A	AF012709	Cenpa	NM_007681
10520544	3.23183	down	0.775229	0.463621	0.77108	-0.502517	-0.777606	-1.787	microtubule-associated protein, RP/EB family, member 3	BC057918	Mapre3	NM_133350
10520650	2.72061	up	-0.13502	-0.45594	-0.225728	0.80513	1.13671	1.57325	carbamoyl-phosphate synthetase 2, aspartate transcarbamylase, and dihydroorotase	BC053097	Cad	NM_023525
10521031	2.38286	down	0.366183	0.443871	0.263319	-0.630397	-0.865459	-1.18886	tyrosine 3-monooxygenase/tryptophan 5-monooxygenase activation protein, eta polypeptide	BC061497	Ywhah	NM_011738
10521036	2.20036	up	-0.203053	-0.322968	0.152828	1.23386	0.956776	0.849387	ribosomal protein L35a | similar to ribosomal protein L35a	BC090255	Rpl35a|LOC100040169|LOC100042363|LOC100042824|LOC100043341|LOC100043423|LOC100044516|LOC100045334|LOC100045640|LOC100046034|LOC100048491|LOC100048620	NM_021338|XM_001472912|XM_001472599|XR_031361	NM_021338 // GenMAPP // Ribosomal_Proteins
10521090	5.39444	up	-0.743638	-0.975372	-1.11125	1.362	1.39321	1.70894	transforming, acidic coiled-coil containing protein 3	AF156934	Tacc3	NM_001040435
10521111	2.5329	down	0.989031	0.543841	1.02085	-0.1796	-0.526766	-0.762285	fibroblast growth factor receptor 3	BC053056	Fgfr3	NM_008010
10521136	3.20076	up	-0.440883	-0.545703	-0.603152	1.03245	1.12825	1.28481	Wolf-Hirschhorn syndrome candidate 1 (human)	BC079668	Whsc1	NM_001081102
10521168	3.44079	down	1.01626	0.357235	1.41943	-0.52529	-1.00519	-1.02481	N-acetyltransferase 8-like	BC075616	Nat8l	NM_001001985
10521205	2.27381	up	-0.303825	-0.605484	-0.438616	0.727211	0.893191	0.587011	SH3-domain binding protein 2	BC085497	Sh3bp2	NM_011893
10521337	2.00196	up	-0.249843	-0.585628	-0.195263	0.464726	0.767259	0.741515	regulator of G-protein signaling 12	BC040396	Rgs12	NM_173402
10521440	2.28815	up	-0.3048	-0.568905	-0.379712	0.995044	0.794049	0.540044	actin filament associated protein 1	BC050814	Afap1	NM_027373
10521555	2.00465	up	-0.153954	-0.340734	-0.115391	0.696874	0.673459	1.02964	Ly1 antibody reactive clone	BC116923	Lyar	NM_025281
10521602	2.05904	down	0.556158	0.17673	0.676913	-0.251983	-0.414206	-1.04993	cytoplasmic polyadenylation element binding protein 2	BC107349	Cpeb2	NM_175937
10521690	2.6504	up	-0.292572	-0.32522	-0.227346	1.08309	1.10713	1.18327	peptidyl prolyl isomerase H | predicted gene, EG665989	BC098490	Ppih|EG665989	NM_028677|NM_001110129
10521731	10.2198	up	-0.828278	-1.4943	-1.3887	1.78888	2.07932	2.48041	on-SMC condensin I complex, subunit G		Ncapg	NM_019438
10521757	2.55003	up	-0.45822	-0.869214	-0.546174	0.886085	0.474826	0.817024
10521759	2.19579	down	1.73826	0.3827	1.69175	0.46726	-0.0798602	0.0210948	slit homolog 2 (Drosophila)	AF144628	Slit2	NM_178804
10521907	2.13661	down	0.612977	0.401824	0.912527	-0.310173	-0.206387	-0.842087	RIKEN cDNA 1810013D10 gene	BC030079	1810013D10Rik
10521995	2.27232	down	0.674299	0.798516	0.798461	-0.645468	-0.180233	-0.45552	RIKEN cDNA 3110047P20 gene	AB093290	3110047P20Rik
10522160	2.92106	up	-0.327604	-0.731731	-0.306195	1.02424	1.27571	0.974004	NEDD4 binding protein 2	BC046458	N4bp2	NM_001024917
10522217	2.22173	down	0.189191	-0.00200701	0.209515	-0.965554	-0.742729	-1.35007	LIM and calponin homology domains 1	BC075634	Limch1	NM_001001980
10522324	3.4127	down	0.751737	0.229498	0.752726	-1.05179	-0.691715	-1.83527	gamma-aminobutyric acid (GABA-A) receptor, subunit beta 1	BC130258	Gabrb1	NM_008069
10522388	2.29712	down	1.35317	0.659626	1.81096	0.286319	-0.0715852	0.009552	solute carrier family 10 (sodium/bile acid cotransporter family), member 4	BC132529	Slc10a4	NM_173403
10522503	3.66554	up	-0.517318	-1.18356	-0.718196	1.17601	0.676817	1.35017	platelet derived growth factor receptor, alpha polypeptide	M84607	Pdgfra	NM_011058|NM_001083316
10522530	3.31593	down	0.745545	1.17198	0.516759	-0.796584	-0.51676	-1.44061	kit oncogene	BC052457	Kit	NM_001122733|NM_021099
10522655	2.00365	up	-0.0388966	-0.811664	-0.0452595	0.624945	0.886332	0.600795	RIKEN cDNA C530008M17 gene		C530008M17Rik	XM_916109
10522661	2.00227	up	-0.106461	-0.657778	0.0276837	0.896254	0.848791	0.523308	RIKEN cDNA C530008M17 gene	AK122469	C530008M17Rik
10522742	3.26608	up	0.369709	-0.294966	0.0886316	1.88792	1.41063	1.98751	pol polyprotein	X16670	LOC280487
10522749	2.24081	down	0.433175	0.284317	0.503402	-0.591033	-0.281154	-1.39898	latrophilin 3	BC088989	Lphn3	NM_198702
10522784	3.71729	up	-0.51357	-0.897984	-0.702417	1.17033	1.14097	1.25748	similar to Hmgn2 protein | high mobility group nucleosomal binding domain 2		LOC100039489|LOC100047827|Hmgn2
10523021	3.44291	down	0.891182	1.06772	0.852954	-0.547159	-0.364746	-1.62713	solute carrier family 4 (anion exchanger), member 4	AF141934	Slc4a4	NM_018760
10523190	2.55488	down	1.03338	0.681504	0.962468	-0.357565	-0.568187	-0.456661	RIKEN cDNA 9130213B05 gene	BC006604|EF564364	9130213B05Rik
10523483	2.17882	up	-0.716464	-0.142035	-0.681375	0.994103	0.780012	0.0566483	PR domain containing 8		Prdm8	NM_029947
10523563	4.96771	down	0.564011	0.404841	0.608729	-1.20768	-1.56923	-2.58326	CDP-diacylglycerol synthase 1	AF533367	Cds1	NM_173370
10523746	2.0629	up	-0.668612	-0.859644	-0.829872	0.287136	0.324426	0.164331		AK164034	BC005561	XM_001475896
10523785	2.02672	up	-0.396804	-0.616267	-0.484983	0.324918	0.575311	0.659151	zinc finger protein 326	AB012725	Zfp326	NM_018759
10523923	2.07137	up	-0.159023	-0.152152	-0.194765	0.507013	1.10612	1.03267	coiled-coil domain containing 18	BC082598	Ccdc18	NM_028481
10523974	2.50404	down	0.55537	-0.107156	0.298342	-0.88855	-0.997863	-1.3398			ENSMUSG00000072769
10523977	3.28943	down	1.3292	0.0146785	1.17793	-0.650407	-0.996132	-0.985171		AK165889	ENSMUSG00000072769
10524018	2.0209	up	-0.290253	-0.506109	-0.107106	0.741914	0.571625	0.827979	ribosomal protein L34 | similar to ribosomal protein L34	BC028517	Rpl34|LOC100043876	NM_001005859|XR_034912|XR_031837	BC028517 // GenMAPP // Ribosomal_Proteins
10524169	5.78143	up	-0.657608	-0.889435	-0.903104	1.20725	1.74981	2.18708	polymerase (DNA directed), epsilon	BC048166	Pole	NM_011132	BC048166 // GenMAPP // DNA_replication_Reactome /// BC048166 // GenMAPP // G1_to_S_cell_cycle_Reactome
10524234	3.30596	down	0.178422	0.049202	0.141735	-1.47152	-1.43836	-1.89597	UDP-N-acetyl-alpha-D-galactosamine:polypeptide N-acetylgalactosaminyltransferase 9	BC054061	Galnt9	NM_198306|NM_001122639
10524266	3.03439	up	-0.261277	-0.531012	-0.433663	0.847164	1.05267	1.67844	CHK2 checkpoint homolog (S. pombe)	AF086905	Chek2	NM_016681	AF086905 // GenMAPP // Cell_Cycle_KEGG
10524284	2.17124	up	-0.400879	-0.503957	-0.173824	0.702602	0.776188	0.798101	tetratricopeptide repeat domain 28	BC046779|AK122427	Ttc28
10524398	2.21898	down	0.28565	0.973713	0.388033	-0.54175	-0.285651	-0.974886	WSC domain containing 2	AK173026	Wscd2	NM_177292
10524415	2.94057	up	-0.271976	-0.888162	-0.143412	1.00844	0.891904	1.46439	ribosomal protein S28 | similar to ribosomal protein S28	U11248|BC052494	Rps28|LOC100043527|LOC100048156|LOC100040426|LOC100042864|LOC100044740|LOC100045642
10524422	4.77149	down	0.987268	1.15262	1.17948	-0.841749	-1.18323	-1.41898	D-amino acid oxidase 1	BC018377	Dao1	NM_010018
10524450	2.38244	up	-0.348161	-0.167638	-0.41607	0.909823	0.936027	0.9796	uracil DNA glycosylase	BC011039	Ung	NM_001040691|NM_011677
10524676	2.0188	up	-0.583724	-0.772508	-0.799842	0.0538683	0.314758	0.515785	splicing factor, arginine/serine rich 9	BC012217	Sfrs9	NM_025573	NM_025573 // GenMAPP // mRNA_processing_binding_Reactome /// BC012217 // GenMAPP // mRNA_processing_binding_Reactome
10524718	2.39828	up	-0.250684	-0.490797	-0.350332	0.914599	0.888992	0.890593	acidic ribosomal phosphoprotein P0 | ribosomal protein, large, P0	BC087887	Arbp|Rplp0	NM_007475	NM_007475 // GenMAPP // Ribosomal_Proteins /// BC087887 // GenMAPP // Ribosomal_Proteins
10524882	2.06664	down	0.222355	0.139187	0.19542	-0.945093	-0.620357	-1.01946	WD repeat and SOCS box-containing 2	BC055100	Wsb2	NM_021539
10524889	2.1921	down	0.446471	0.371272	0.43733	-0.46722	-0.637301	-1.03734	kinase suppressor of ras 2	DQ531035	Ksr2	NM_001114545|NM_001034873
10524909	2.25742	down	0.356512	0.735206	0.45962	-0.356512	-0.496052	-1.12013	nitric oxide synthase 1, neuronal	D14552	Nos1	NM_008712	D14552 // GenMAPP // Smooth_muscle_contraction
10525374	2.18155	down	0.560255	0.128023	0.368958	-0.77587	-0.787106	-0.755848	PTC7 protein phosphatase homolog (S. cerevisiae)	BC068149	Pptc7	NM_177242
10525553	2.49186	up	-0.854045	-0.990784	-1.13061	0.157153	0.689378	0.129707
10525591	5.29409	up	-0.406932	-0.481596	-0.579009	1.55779	1.9907	2.19713	kinetochore associated 1		Kntc1	NM_001042421
10525880	2.08416	up	-0.415109	-0.0203881	-0.198543	0.860654	0.672299	1.01141	RIKEN cDNA 3110032G18 gene	BC053444	3110032G18Rik
10525932	2.00134	down	0.208243	0.383667	0.470019	-0.415142	-0.659903	-0.86593	transmembrane protein 132C		Tmem132c
10526169	3.18163	down	0.502299	0.974084	0.483217	-0.834324	-0.701167	-1.51421	calneuron 1	AF282251	Caln1	NM_181045|NM_021371
10526215	3.1578	up	-0.30831	-0.709741	-0.169806	1.12011	1.20109	1.46769	ribosomal protein S28 | similar to ribosomal protein S28	U11248|BC052494	Rps28|LOC100043527|LOC100048156|LOC100040426|LOC100042864|LOC100044740|LOC100045642
10526217	2.06886	up	-0.0536642	-0.379986	-0.116245	0.692411	0.794046	1.11016	replication factor C (activator 1) 2	BC099370	Rfc2	NM_020022	NM_020022 // GenMAPP // DNA_replication_Reactome /// BC099370 // GenMAPP // DNA_replication_Reactome
10526559	3.66489	down	0.57648	-0.4943	0.7389	-1.23258	-1.7444	-1.82325	acetylcholinesterase	BC046327	Ache	NM_009599	BC046327 // GenMAPP // Acetylcholine_Synthesis /// BC046327 // GenMAPP // Biogenic_Amine_Synthesis
10526956	2.1145	up	-0.532813	-0.438079	-0.522025	0.991142	0.421386	0.335501	UNC homeobox	BC051973	Uncx	NM_013702
10527425	3.26659	up	0.372046	-0.300456	0.087347	1.88659	1.40929	1.98641	pol polyprotein	X16670	LOC280487
10527455	2.17862	up	-0.702631	-0.918456	-0.828195	0.1977	0.243071	0.480202	cleavage and polyadenylation specific factor 4	BC057067	Cpsf4	NM_178576	NM_178576 // GenMAPP // mRNA_processing_binding_Reactome /// BC057067 // GenMAPP // mRNA_processing_binding_Reactome
10527528	2.08754	up	-0.431463	-0.772645	-0.815451	0.284305	0.366448	0.515091	gene model 1815, (NCBI) | similar to SWI/SNF related, matrix associated, actin dependent regulator of chromatin, subfamily e, member 1		Gm1815|LOC218301|LOC631204	XM_620647|XR_033616|XR_030844
10527605	2.61462	down	0.311146	0.408722	0.332099	-1.0469	-0.915345	-1.14559	RIKEN cDNA C130038G02 gene	BC055016	C130038G02Rik	NM_029920
10527732	2.0487	down	0.142624	0.101007	0.164258	-0.756704	-0.550712	-1.38882	furry homolog (Drosophila)	AK220506	Fry
10527801	3.37786	up	-0.611038	-0.491664	-0.640733	0.855288	1.4832	1.1864	breast cancer 2	U65594	Brca2	NM_001081001|NM_009765
10527870	2.28316	down	1.8343	0.950078	1.04469	0.192072	-0.0300169	0.093915	klotho	AB005141	Kl	NM_013823
10528008	4.44426	down	1.31686	1.2625	1.24792	-0.47327	-0.660898	-1.49438	six transmembrane epithelial antigen of prostate 2		Steap2	NM_001103157|NM_028734|NM_001103156
10528038	2.29144	down	0.309581	0.438937	0.227948	-0.817154	-0.635564	-1.15958	a disintegrin and metallopeptidase domain 22	AB009674	Adam22	NM_001007220|NM_001098225|NM_001007221
10528077	7.28882	up	-0.809575	-1.23356	-1.26803	1.525	1.66413	2.09676	DBF4 homolog (S. cerevisiae)	AJ003132	Dbf4	NM_013726	NM_013726 // GenMAPP // Cell_Cycle_KEGG /// NM_013726 // GenMAPP // DNA_replication_Reactome /// AJ003132 // GenMAPP // Cell_Cycle_KEGG /// AJ003132 // GenMAPP // DNA_replication_Reactome
10528090	2.0014	down	0.358171	0.0134172	0.246931	-0.137527	-0.932367	-1.31461	RUN domain containing 3B	BC058808	Rundc3b	NM_198620
10528143	5.07847	up	-0.793764	-1.04932	-0.834373	1.45631	1.39765	1.50177
10528145	3.5321	down	1.22235	0.720972	1.18336	-0.567866	-0.404217	-1.36281	glutamate receptor, metabotropic 3	BC111891	Grm3	NM_181850
10528165	3.26853	up	0.370908	-0.301468	0.0882683	1.88586	1.41134	1.98643	pol polyprotein	X16670	LOC280487
10528205	3.26843	up	0.369908	-0.299876	0.0897474	1.88581	1.41235	1.98742	hypothetical protein LOC100043775 | hypothetical protein LOC100043821	AK145655	LOC100043775|LOC100043821	XM_001480931|XM_001481017
10528227	3.33743	down	0.565416	0.522594	0.367202	-0.893426	-0.91158	-1.956	guanine nucleotide binding protein (G protein), alpha inhibiting 1		Gnai1	NM_010305	NM_010305 // GenMAPP // G_Protein_Signaling /// NM_010305 // GenMAPP // S1P_Signaling /// NM_010305 // GenMAPP // Calcium_regulation_in_cardiac_cells
10528546	2.06898	down	0.325565	0.290727	0.302777	-0.512683	-0.82546	-0.889544	gamma-aminobutyric acid (GABA-A) receptor-associated protein-like 2	AF190644	Gabarapl2	NM_026693
10528915	3.04328	up	-0.191404	-0.51082	-0.418088	1.05299	1.16406	1.47952	thymidylate synthase | thymidylate synthase, pseudogene	M30774	Tyms|Tyms-ps	NM_021288|NR_000040
10529656	2.57255	down	0.462988	0.55374	0.374809	-0.60915	-0.887697	-1.20121	neuron specific gene family member 1	BC008272	Nsg1	NM_010942
10529895	2.21071	down	1.15289	0.428674	1.22478	-0.0676842	-0.273221	-0.286279	quinoid dihydropteridine reductase	BC002107	Qdpr	NM_024236
10529937	5.93231	down	0.821689	0.858745	0.623822	-1.38507	-1.36821	-2.64825	Kv channel interacting protein 4	DQ148503	Kcnip4	NM_030265
10529953	2.36577	down	0.0162978	0.371986	-0.0162978	-1.01751	-0.657644	-1.67979		AK036806	LOC625026
10529957	2.29051	up	-0.151906	-0.798912	-0.316564	0.44797	0.703559	1.16809	G protein-coupled receptor 125	BC052391	Gpr125
10529977	3.98629	down	0.975337	0.456334	0.709211	-0.935123	-1.16061	-1.74852	peroxisome proliferative activated receptor, gamma, coactivator 1 alpha		Ppargc1a
10529979	3.74278	down	0.768644	0.542343	0.83571	-0.992247	-1.1526	-1.42079	peroxisome proliferative activated receptor, gamma, coactivator 1 alpha	AB061324	Ppargc1a	NM_008904
10530013	2.12147	down	1.23804	0.411805	1.13648	-0.231071	-0.00350857	-0.234285	gene model 447, (NCBI)	BC025881	Gm447
10530029	3.23319	down	0.0710859	-0.528594	0.202743	-1.39171	-1.81998	-2.12196	leucine-rich repeat LGI family, member 2	AJ487515	Lgi2	NM_144945
10530059	2.13012	down	-0.188226	0.289368	-0.271124	-1.1276	-0.835684	-1.47951	RIKEN cDNA 2310045A20 gene	BC094607	2310045A20Rik	NM_172710
10530100	2.07771	down	1.00484	0.810662	0.889465	-0.419257	-0.0141459	-0.0266047	centaurin, delta 1	AK122316	Centd1
10530319	2.15747	down	0.111094	0.0522509	0.177798	-0.945584	-0.713423	-1.32787	ATPase, aminophospholipid transporter (APLT), class I, type 8A, member 1	BC129872	Atp8a1	NM_001038999|NM_009727
10530393	3.10973	down	1.55045	0.776436	1.53615	-0.0942526	-0.296628	-0.656451	gamma-aminobutyric acid (GABA-A) receptor, subunit gamma 1	BC099939	Gabrg1	NM_010252
10530406	2.19207	down	0.581727	0.185942	0.773079	-0.369223	-0.00702143	-1.47989	gamma-aminobutyric acid (GABA-A) receptor, subunit alpha 2 | similar to Gamma-aminobutyric-acid receptor subunit alpha-2 precursor (GABA(A) receptor subunit alpha-2)	M86567	Gabra2|LOC100047443	NM_008066
10530421	2.25064	down	0.353987	0.158172	0.213891	-0.809602	-0.802703	-1.17266	gamma-aminobutyric acid (GABA-A) receptor, subunit alpha 4	BC094603	Gabra4	NM_010251
10530499	2.27732	down	1.66206	0.42621	1.59738	0.129364	-0.308437	0.302721	solute carrier family 10 (sodium/bile acid cotransporter family), member 4 | predicted gene, EG545758	BC132529	Slc10a4|EG545758	NM_173403|NM_001024147
10530615	2.96265	down	0.937773	0.323784	0.888037	-0.758007	-0.598722	-1.19434	OCIA domain containing 2	BC044883	Ociad2	NM_026950
10530625	2.07181	up	-0.301286	-0.520977	-0.0913281	0.635245	0.445989	1.15785	similar to MGC27348 protein		LOC627733	XR_034092
10530819	2.69769	down	0.869987	0.683042	0.677925	-0.510865	-0.64211	-0.911249	HOP homeobox	AF492703	Hopx	NM_175606
10530870	2.78347	down	1.58029	0.18827	1.53909	-0.18827	-0.365152	-0.56959	Eph receptor A5	BC057401	Epha5	NM_007937
10531177	3.02193	down	0.995039	0.880789	0.683228	-0.474133	-0.820588	-0.932637	a disintegrin-like and metallopeptidase (reprolysin type) with thrombospondin type 1 motif, 3		Adamts3	NM_001081401
10531181	2.00422	down	0.470227	0.465329	0.296501	-0.581353	-0.653757	-0.541947	a disintegrin-like and metallopeptidase (reprolysin type) with thrombospondin type 1 motif, 3		Adamts3	NM_001081401
10531183	2.42529	down	0.942879	0.827092	0.692213	-0.359609	-0.431623	-0.581063	a disintegrin-like and metallopeptidase (reprolysin type) with thrombospondin type 1 motif, 3		Adamts3	NM_001081401
10531191	3.26116	down	1.00275	0.800348	0.733815	-0.884897	-0.567496	-1.12685	a disintegrin-like and metallopeptidase (reprolysin type) with thrombospondin type 1 motif, 3		Adamts3	NM_001081401
[truncated: 780 more rows]

## Sheet: cell cycle associated genes
# Notes : Created after GO Analysis
#Entity List : Common Tumor
#Experiment : Ptch mice
#Adjusted p value : 3.596E-27
#p value : 1.814E-31
#Total genes in GO class : 563
#Genes in input list in GO class : 91
# Technology : Affymetrix.ExonExprChip.MoGene-1_0-st-v1
# Owner : gxuser
# Created On : Tue Dec 28 15:37:10 EST 2010
UniqueSortedTranscriptClusterID	C1_1_(MoGene-1_0-st-v1).CEL(normalized)	C1_2_(MoGene-1_0-st-v1).CEL(normalized)	C1_3_(MoGene-1_0-st-v1).CEL(normalized)	C3_1_(MoGene-1_0-st-v1).CEL(normalized)	C3_2_(MoGene-1_0-st-v1).CEL(normalized)	C3_3_(MoGene-1_0-st-v1).CEL(normalized)	M1_1_(MoGene-1_0-st-v1).CEL(normalized)	M1_2_(MoGene-1_0-st-v1).CEL(normalized)	M1_3_(MoGene-1_0-st-v1).CEL(normalized)	M3_1_(MoGene-1_0-st-v1).CEL(normalized)	M3_2_(MoGene-1_0-st-v1).CEL(normalized)	M3_3_(MoGene-1_0-st-v1).CEL(normalized)	genedescription	genbank	genesymbol	refseq	unigene
10346365	-0.668983	-0.876307	-1.05455	-0.895746	-1.15433	-0.989141	1.50708	1.9163	2.19736	0.668983	1.37716	0.909533	shugoshin-like 2 (S. pombe)	BC052742	Sgol2	NM_199007	Mm.32800///Mm.32800///Mm.32800
10350392	-0.770264	-1.27223	-1.45393	-1.20203	-1.1562	-1.34753	2.06072	2.05845	2.35323	0.770264	1.57564	0.997642	asp (abnormal spindle)-like, microcephaly associated (Drosophila)	AF533752	Aspm	NM_009791	Mm.168523///Mm.168523///Mm.168523///Mm.168523
10352048	-0.524164	-0.6367	-0.859139	-0.539403	-0.599674	-0.807722	1.35138	1.91765	2.13433	0.524164	0.985204	0.946701	exonuclease 1	BC006671	Exo1	NM_012012	Mm.283046///Mm.283046///Mm.283046
10352767	-0.547375	-0.561353	-0.985654	-0.618496	-0.81894	-0.538179	0.682384	0.984594	1.34522	0.64318	0.547327	0.538178	NIMA (never in mitosis gene a)-related expressed kinase 2	BC010302	Nek2	NM_010892	Mm.33773///Mm.33773///Mm.33773
10353004	-0.645945	-0.999432	-0.829191	-0.991259	-0.996664	-0.89377	1.47961	1.4816	2.09917	0.645945	1.42259	1.27037	CDC28 protein kinase regulatory subunit 2 | similar to Cyclin-dependent kinases regulatory subunit 2 (CKS-2)	BC094919	Cks2|LOC100039474|LOC100044764		Mm.222228///Mm.222228///Mm.443327
10353420	-0.697444	-1.0024	-1.16673	-1.22857	-1.32931	-1.35829	1.58604	1.5136	1.95937	0.697445	1.21224	1.45968	minichromosome maintenance deficient 3 (S. cerevisiae)	BC031700	Mcm3	NM_008563	Mm.4502///Mm.4502///Mm.4502
10357436	-0.880161	-1.79773	-1.5814	-2.07384	-2.02945	-2.07376	1.8944	2.10027	2.50169	0.880161	1.52846	1.37348	minichromosome maintenance deficient 6 (MIS5 homolog, S. pombe) (S. cerevisiae)	D86726	Mcm6	NM_008567	Mm.4933///Mm.4933///Mm.4933
10359890	-0.708935	-1.54756	-1.30741	-1.63341	-1.47237	-1.53212	1.62856	1.93631	2.25227	0.708936	1.78057	1.60133	NUF2, NDC80 kinetochore complex component, homolog (S. cerevisiae)	BC020026	Nuf2	NM_023284	Mm.151315///Mm.151315///Mm.151315///Mm.151315///Mm.151315
10361375	-0.712521	-1.02355	-1.15427	-0.972043	-0.866349	-0.759739	1.05163	1.53998	2.09531	0.712521	1.60445	1.18828	F-box protein 5	BC053434	Fbxo5	NM_025995	Mm.197520///Mm.197520///Mm.197520
10366814	-0.559969	-0.937989	-0.94222	-0.747583	-0.763513	-0.76308	0.760723	0.81169	1.10148	0.559969	0.954465	0.966522	cyclin-dependent kinase 4	BC046336	Cdk4	NM_009870	Mm.6839///Mm.6839///Mm.6839
10369815	-0.804232	-1.24537	-1.43237	-1.38639	-1.37916	-1.52559	1.7932	1.71193	2.23068	0.804233	1.51567	1.16307	cell division cycle 2 homolog A (S. pombe)	BC024396	Cdc2a	NM_007659	Mm.281367///Mm.281367///Mm.281367
10373530	-0.669252	-1.10255	-1.00436	-1.10812	-1.08294	-1.17022	1.01555	1.22906	1.53497	0.669251	1.1102	0.722934	cyclin-dependent kinase 2	BC005654	Cdk2	NM_183417|NM_016756	Mm.111326///Mm.111326///Mm.111326///Mm.111326///Mm.111326
10377405	-0.9759	-0.962185	-1.45769	-0.812626	-0.862541	-1.06325	1.33607	1.43704	1.86591	0.812626	1.17819	1.00967	aurora kinase B	BC003261	Aurkb	NM_011496	Mm.3488///Mm.3488///Mm.3488///Mm.3488
10377550	-0.221097	-0.404319	-0.30939	-0.601062	-0.403518	-0.404319	1.25487	1.28477	1.29554	0.221097	0.620376	0.89666	transformation related protein 53	AY212017	Trp53	NM_011640	Mm.222///Mm.222///Mm.222///Mm.222///Mm.222
10379989	-0.218474	-0.563084	-0.547246	-0.381528	-0.544635	-0.507592	0.812197	1.17522	1.22306	0.218474	0.786993	0.716061	RIKEN cDNA 1110001A07 gene	BC117001	1110001A07Rik		Mm.45008///Mm.45008
10380067	0.473493	0.688688	0.40002	0.387447	0.344557	0.612926	-0.497537	-0.779687	-1.20572	-0.344558	-0.637289	-0.756294	septin 4	BC055101	2011-09-04	NM_011129	Mm.2214///Mm.2214///Mm.2214///Mm.2214///Mm.2214///Mm.2214///Mm.2214///Mm.2214///Mm.2214///Mm.2214
10381072	-0.404008	-0.770133	-0.564857	-0.984603	-0.63738	-0.708364	0.703841	1.19087	1.62942	0.404008	1.18823	0.642709	cell division cycle 6 homolog (S. cerevisiae)	BC052434	Cdc6	NM_011799|NM_001025779	Mm.20912///Mm.20912///Mm.20912///Mm.20912///Mm.20912
10382998	-0.506426	-0.518113	-0.617601	-0.546212	-0.752507	-0.475542	1.31405	1.66979	1.50671	0.475542	0.703153	0.639133	baculoviral IAP repeat-containing 5	BC004702	Birc5	NM_001012273|NM_009689	Mm.8552///Mm.8552///Mm.8552///Mm.8552///Mm.8552///Mm.8552
10385495	-0.371577	-0.793056	-0.392111	-0.613487	-0.610125	-0.596071	0.652706	0.799985	0.78484	0.371576	0.822014	0.78598	CDK2 (cyclin-dependent kinase 2)-associated protein 1	BC083075	Cdk2ap1	NM_013812	Mm.425284///Mm.425284///Mm.425284///Mm.425284
10391461	-0.564465	-0.792144	-0.905351	-0.968438	-1.03493	-0.962326	1.44704	1.8887	2.11809	0.564465	1.27881	0.830234	breast cancer 1	U36475	Brca1	NM_009764	Mm.244975///Mm.244975///Mm.244975///Mm.244975
10397450	-0.563318	-0.628327	-0.576585	-0.451771	-0.569359	-0.317669	0.50197	0.351888	0.564998	0.592436	0.317669	0.914454	vasohibin 1	AB284948	Vash1	NM_177354	Mm.216101///Mm.216101///Mm.216101
10399087	-0.647139	-1.42087	-0.932696	-1.0804	-1.39949	-1.22613	1.2416	1.64878	1.9824	0.64714	0.917457	0.959703	non-SMC condensin II complex, subunit G2	BC076631	Ncapg2	NM_133762	Mm.21516///Mm.21516///Mm.21516
10404975	0.961576	1.14437	0.886408	0.151952	0.322173	0.293131	-0.392313	-0.151952	-1.28145	-0.672762	-1.62915	-1.7896	inhibitor of DNA binding 4		Id4	NM_031166	Mm.458006///Mm.458006
10405185	-0.644364	-0.982785	-0.8641	-0.878482	-0.985535	-0.934566	1.47148	1.39535	2.07706	0.644365	1.35444	1.15272	CDC28 protein kinase regulatory subunit 2 | similar to Cyclin-dependent kinases regulatory subunit 2 (CKS-2)	BC022647	Cks2|LOC100039474|LOC100044764	NM_025415	Mm.222228///Mm.222228///Mm.222228///Mm.443327
10411728	-0.700239	-0.928255	-0.913257	-1.11105	-1.04365	-1.03645	0.87669	1.49133	2.02024	0.700239	1.23299	1.08678	centromere protein H	AB017634	Cenph	NM_021886	Mm.273502///Mm.273502///Mm.273502
10411739	-1.25093	-2.71451	-2.65687	-2.62035	-2.64625	-2.89056	1.60041	1.92396	2.24145	1.25093	1.85347	1.8217	cyclin B1	BC011478	Ccnb1	NM_172301	Mm.260114///Mm.380027///Mm.260114///Mm.380027///Mm.260114///Mm.380027///Mm.260114///Mm.380027///Mm.260114///Mm.380027
10416736	-0.516561	-0.777286	-0.737809	-0.379716	-0.589294	-0.237022	0.91537	1.44311	1.32371	0.237022	1.02247	1.25871	RIKEN cDNA 6720463M24 gene	BC052183	6720463M24Rik	NM_175265	Mm.23503///Mm.23503///Mm.23503
10419323	-0.72543	-0.9259	-1.21245	-1.15073	-1.2064	-1.35696	1.35145	1.7118	1.66575	0.72543	1.50662	1.35679	discs, large homolog 7 (Drosophila)	BC058087	Dlg7	NM_144553	Mm.240543///Mm.240543///Mm.240543///Mm.240543
10420877	-0.518761	-0.571393	-0.7019	-0.648504	-0.670541	-0.758057	1.73386	2.28253	2.0038	0.518761	1.57569	1.4119	establishment of cohesion 1 homolog 2 (S. cerevisiae)	BC033303	Esco2	NM_028039	Mm.249280///Mm.249280///Mm.249280
10421029	-0.752883	-0.576193	-1.1263	-1.03474	-1.16833	-1.09655	1.80842	2.09843	1.96873	0.576193	1.5016	1.5289	cell division cycle associated 2	BC075682	Cdca2	NM_175384|NM_001110162	Mm.33831///Mm.33831///Mm.33831///Mm.33831///Mm.33831
10424188	-0.459145	-0.85322	-0.831309	-0.515286	-0.554722	-0.550693	0.526935	0.827685	1.5426	0.459145	0.654644	0.533645	Mdm2, transformed 3T3 cell double minute p53 binding protein	BC052197	Mtbp	NM_134092	Mm.390829///Mm.390829///Mm.390829
10424779	-0.809212	-1.3399	-1.00356	-1.16209	-1.21283	-1.28931	1.53353	1.68114	2.15327	0.809212	1.49231	1.10153	CDC28 protein kinase regulatory subunit 2 | similar to Cyclin-dependent kinases regulatory subunit 2 (CKS-2)	BC094919|BC022647	Cks2|LOC100039474|LOC100044764		Mm.222228///Mm.222228///Mm.222228///Mm.443327
10427166	-0.482939	-0.647333	-0.58404	-0.806387	-0.688008	-0.895957	1.29955	1.54752	1.8075	0.482939	0.805513	0.643157	extra spindle poles-like 1 (S. cerevisiae)	BC082603	Espl1	NM_001014976	Mm.288324///Mm.288324///Mm.288324
10432511	-0.774124	-1.54395	-1.07792	-1.38159	-1.54619	-1.34714	1.09174	1.30669	1.8139	0.774125	1.12372	1.39771	Rac GTPase-activating protein 1	AB030252	Racgap1	NM_012025	Mm.273804///Mm.273804///Mm.273804
10437040	-0.904718	-0.806672	-1.10087	-1.0883	-1.11563	-1.01284	1.33251	1.61977	1.99583	0.806672	0.959301	1.17995	chromatin assembly factor 1, subunit B (p60)	BC013532	Chaf1b	NM_028083	Mm.274222///Mm.274222///Mm.274222
10438378	-0.512018	-0.341883	-0.669366	-0.289764	-0.477259	-0.429964	1.04077	1.36401	1.48148	0.289764	0.994146	0.555918	cell division cycle 45 homolog (S. cerevisiae)-like	AF081536	Cdc45l	NM_009862	Mm.1248///Mm.1248///Mm.1248///Mm.1248///Mm.1248
10446027	-0.49211	-0.433838	-0.679611	-0.712307	-0.54865	-0.569272	0.585786	1.07995	1.96916	0.433838	0.460955	0.647727	chromatin assembly factor 1, subunit A (p150)	BC053740	Chaf1a	NM_013733	Mm.391010///Mm.391010///Mm.391010
10446074	-0.78235	-1.24577	-1.41083	-1.25909	-1.70689	-1.2569	1.26479	1.70925	2.3148	0.782351	1.15359	1.23809	ubiquitin-like, containing PHD and RING finger domains, 1	AF274046	Uhrf1	NM_010931|NM_001111079|NM_001111078|NM_001111080	Mm.42196///Mm.42196///Mm.42196///Mm.42196///Mm.42196///Mm.42196///Mm.42196///Mm.42196///Mm.42196
10448506	-0.735731	-1.12479	-1.09424	-1.03807	-0.579457	-0.838895	0.84231	0.914653	1.62605	0.579458	1.25696	0.882853	cyclin F	U20636	Ccnf	NM_007634	Mm.77695///Mm.77695///Mm.77695///Mm.77695
10450605	-0.689302	-1.33415	-0.649494	-1.53471	-1.18848	-1.34074	0.665813	0.739103	0.79349	0.819332	0.649494	0.670951	tubulin, beta 5	BC003825	Tubb5	NM_011655	Mm.472691///Mm.472691///Mm.472691
10451805	-0.633124	-0.782932	-0.956826	-0.821379	-0.881012	-0.90381	1.334	1.30265	2.1131	0.633124	1.35309	1.07717	shugoshin-like 1 (S. pombe)	BC089014	Sgol1	NM_028232	Mm.153202///Mm.153202///Mm.153202
10456021	1.31597	0.646469	1.24232	0.0667262	-0.0667267	0.233761	0.0827718	-0.334752	-0.294065	-0.886991	-1.45812	-1.32183	calcium/calmodulin-dependent protein kinase II alpha	BC031745	Camk2a	NM_177407|NM_009792	Mm.131530///Mm.131530///Mm.131530///Mm.131530///Mm.131530///Mm.131530
10458195	-0.625051	-0.479093	-0.664858	-0.507441	-0.531574	-0.640305	1.26078	1.24955	1.56891	0.479094	1.28297	0.544819	cell division cycle 25 homolog C (S. pombe)	L16926	Cdc25c	NM_009860	Mm.286602///Mm.286602///Mm.286602
10459671	-0.762815	-2.25719	-1.1017	-2.28461	-2.43365	-2.54073	1.60985	1.90215	1.82319	0.762815	1.43639	0.881116	deleted in colorectal carcinoma		Dcc	NM_007831	Mm.167882///Mm.167882///Mm.167882
10460738	-0.582671	-0.958089	-1.15507	-0.89862	-0.713352	-1.07219	1.41702	1.21514	1.92766	0.582671	1.05839	0.794541	cell division cycle associated 5	BC052904	Cdca5	NM_026410	Mm.23526///Mm.23526///Mm.23526///Mm.23526
10461093	1.27313	0.700583	1.20563	0.38762	0.255393	0.270561	-0.255393	-0.313094	-0.51772	-0.521184	-1.05877	-1.2024	HRAS like suppressor 3	BC024581	Hrasls3	NM_139269	Mm.274810///Mm.274810///Mm.274810
10462632	-0.56495	-0.823763	-0.879368	-0.741758	-0.939515	-0.788908	1.69536	1.97308	2.06972	0.56495	1.39287	1.20543	kinesin family member 20B	AY259532	Kif20b	NM_183046	Mm.278471///Mm.278471///Mm.278471///Mm.278471
10462796	-0.887579	-1.75647	-1.50003	-1.91538	-1.99419	-1.79262	2.03287	2.37934	2.37239	0.887578	1.86692	1.42115	kinesin family member 11	BC060670	Kif11	NM_010615	Mm.42203///Mm.42203///Mm.42203
10462866	-0.816434	-0.62404	-0.732297	-0.817402	-0.615305	-0.8022	1.57785	1.73988	1.99552	0.615305	1.50436	1.13455	centrosomal protein 55	BC031396	Cep55	NM_028760	Mm.9916///Mm.9916///Mm.9916///Mm.9916
10462973	-0.460026	-1.51339	-1.058	-1.52156	-1.507	-1.18034	1.8388	2.01216	2.37468	0.460027	1.44665	1.47948	helicase, lymphoid specific	BC100394	Hells	NM_008234	Mm.57223///Mm.57223///Mm.57223
10465861	-0.561666	-0.760581	-0.714168	-0.48105	-0.587112	-0.411866	1.10238	1.28149	1.38565	0.411867	0.662087	0.785803	inner centromere protein	AF117610	Incenp	NM_016692	Mm.29755///Mm.29755///Mm.29755///Mm.29755
10474769	-0.697534	-1.23579	-1.2462	-0.91888	-1.35391	-0.980124	1.64139	1.86143	2.25764	0.697534	1.48285	1.14013	budding uninhibited by benzimidazoles 1 homolog, beta (S. cerevisiae)	AF107296	Bub1b	NM_009773	Mm.29133///Mm.29133///Mm.29133
10474902	-0.286803	-0.569589	-0.589304	-0.625094	-0.521219	-0.657354	1.23282	1.56193	2.05426	0.474734	1.09286	0.286803	RAD51 homolog (S. cerevisiae)	BC027384	Rad51	NM_011234	Mm.471596///Mm.471596///Mm.471596///Mm.471596
10474984	-0.54034	-0.741808	-0.873104	-0.635574	-0.899378	-0.894175	1.67894	1.71209	1.7992	0.540341	1.55657	1.13078	nucleolar and spindle associated protein 1	BC100392	Nusap1	NM_133851|NM_001042652	Mm.290015///Mm.290015///Mm.290015///Mm.290015///Mm.290015
10477187	-0.887931	-1.92612	-1.42696	-1.69236	-1.72758	-1.86325	1.84145	1.96664	1.89203	0.887931	1.66216	1.49707	TPX2, microtubule-associated protein homolog (Xenopus laevis)	BC060619	Tpx2	NM_028109	Mm.407737///Mm.407737///Mm.407737///Mm.407737
10479765	-0.271267	-0.763004	-0.450541	-0.539878	-0.635938	-0.73034	1.02198	1.0622	1.42611	0.271267	0.570772	0.74814	suppressor of variegation 3-9 homolog 2 (Drosophila)	BC032960	Suv39h2	NM_022724	Mm.128273///Mm.128273///Mm.128273///Mm.128273///Mm.128273///Mm.128273
10483401	-0.825304	-1.24554	-1.24625	-1.31443	-1.00468	-1.28798	1.51237	1.91542	1.96125	0.825304	1.29435	1.12344	SPC25, NDC80 kinetochore complex component, homolog (S. cerevisiae)	BC033605	Spc25	NM_025565	Mm.272969///Mm.272969///Mm.272969
10487340	-0.875418	-0.903936	-1.20576	-0.870633	-0.922612	-1.01986	1.25272	1.57622	1.83777	0.870633	1.33545	1.17531	non-SMC condensin I complex, subunit H	BC025060	Ncaph	NM_144818	Mm.29786///Mm.29786///Mm.29786///Mm.29786
10487480	-0.919654	-1.54159	-1.47424	-1.5433	-1.56515	-1.65098	1.6932	1.98415	2.40839	0.919654	1.70264	1.36135	budding uninhibited by benzimidazoles 1 homolog (S. cerevisiae)	AF002823	Bub1	NM_001113179|NM_009772	Mm.2185///Mm.2185///Mm.2185///Mm.2185
10488785	-0.699318	-0.869992	-0.765867	-0.990375	-0.819871	-1.06754	1.18929	1.65089	1.59119	0.699318	1.15228	1.13915	E2F transcription factor 1	L21973	E2f1	NM_007891	Mm.18036///Mm.18036///Mm.18036///Mm.18036///Mm.18036
10489078	-0.4476	-0.886197	-0.662576	-0.822	-0.942725	-0.832357	0.782236	1.15904	1.26153	0.464965	0.79725	0.4476	DSN1, MIND kinetochore complex component, homolog (S. cerevisiae)	BC046807	Dsn1	NM_025853	Mm.25410///Mm.25410///Mm.25410///Mm.25410///Mm.25410
10490104	-0.755991	-0.605328	-0.921113	-0.714941	-0.557626	-0.743737	1.6136	1.39586	1.98498	0.557626	1.15128	0.993342	aurora kinase A	BC014711	Aurka	NM_011497	Mm.249363///Mm.249363///Mm.249363///Mm.249363///Mm.249363
10492558	-0.595382	-1.17281	-0.987771	-1.0684	-1.19904	-0.992293	1.60974	1.73011	1.96172	0.595382	1.60723	1.41946	structural maintenance of chromosomes 4	BC061481	Smc4	NM_133786	Mm.206841///Mm.206841///Mm.206841///Mm.206841
10494428	0.188286	-0.82817	-0.827648	-0.328692	-0.589487	-0.546121	0.918722	0.352137	0.70904	1.24407	0.638514	-0.188287	thioredoxin interacting protein	BC011212	Txnip	NM_001009935|NM_023719	Mm.410189///Mm.410189///Mm.410189///Mm.410189///Mm.410189///Mm.410189
10495316	-0.609179	-0.465071	-0.823556	-0.500489	-0.43265	-0.593809	0.710113	0.79422	1.05063	0.432649	0.88543	0.47225	proline/serine-rich coiled-coil 1	AF156598	Psrc1	NM_019976	Mm.389499///Mm.389499///Mm.389499///Mm.389499///Mm.389499
10497831	-1.13637	-1.93313	-1.87886	-2.33141	-2.0818	-2.19608	2.09161	2.08226	2.20174	1.13637	1.82395	1.7757	cyclin A2	BC052730	Ccna2	NM_009828	Mm.4189///Mm.4189///Mm.4189
10499639	-0.917695	-1.10772	-1.18398	-1.38577	-1.31068	-1.38971	1.26142	1.60301	2.18899	0.917695	1.22327	1.12232	CDC28 protein kinase 1b	BC076579	Cks1b	NM_016904	Mm.3049///Mm.3049///Mm.3049
10504957	-0.770354	-1.81889	-1.78365	-1.66683	-1.93846	-1.91492	1.50289	1.68846	1.883	0.770355	1.41064	0.90063	structural maintenance of chromosomes 2	BC094380	Smc2	NM_008017	Mm.2999///Mm.2999///Mm.2999
10508151	-0.37297	-0.541332	-0.656312	-0.620698	-0.455013	-0.556528	0.949376	1.32299	1.66387	0.466908	0.84899	0.372969	claspin homolog (Xenopus laevis)	BC050848	Clspn	NM_175554	Mm.243962///Mm.243962///Mm.243962
10509820	-0.260029	-0.543122	-0.384163	-0.600247	-0.574831	-0.684372	0.538039	0.581625	0.941564	0.260029	0.399144	0.5326	regulator of chromosome condensation 2	BC086666	Rcc2	NM_173867	Mm.473710///Mm.473710///Mm.473710///Mm.473710
10510286	-0.385143	-0.761802	-0.360561	-0.93133	-0.84622	-0.712767	0.891366	1.11112	0.996657	0.677603	0.443019	0.360561	MAD2 mitotic arrest deficient-like 2 (yeast)	BC011282	Mad2l2	NM_027985	Mm.9648///Mm.9648///Mm.9648///Mm.9648///Mm.9648///Mm.9648
10515090	-0.759138	-1.06562	-0.910062	-0.766173	-0.961212	-0.964662	1.13661	1.50119	1.6968	0.816578	1.37089	0.759138	cyclin-dependent kinase inhibitor 2C (p18, inhibits CDK4)	BC027026	Cdkn2c	NM_007671	Mm.1912///Mm.1912///Mm.1912///Mm.1912
10515337	-0.815702	-1.55068	-1.19015	-1.12962	-1.15138	-0.78407	1.21552	1.57436	1.68117	0.78407	1.39876	1.23626	nuclear autoantigenic sperm protein (histone-binding)	AF034610|AB094480	Nasp	NM_016777|NM_001081475	Mm.257181///Mm.257181///Mm.257181///Mm.257181///Mm.257181///Mm.257181///Mm.257181
10515744	-0.583527	-0.455904	-0.681899	-0.393959	-0.503342	-0.523531	1.43436	1.26799	1.48802	0.393959	0.792488	0.820404	cell division cycle 20 homolog (S. cerevisiae)	AF312208	Cdc20	NM_023223	Mm.289747///Mm.289747///Mm.289747
10515836	-1.275	-2.60637	-2.64317	-2.57273	-2.69287	-2.66352	1.66294	1.91504	2.25288	1.275	1.9578	1.93722	cyclin B1	BC085238	Ccnb1		Mm.260114///Mm.380027
10516246	-0.63126	-0.588439	-0.552906	-0.568264	-0.663954	-0.617503	1.65167	1.66165	1.64845	0.552905	0.929631	0.961224	cell division cycle associated 8	AY550907	Cdca8	NM_026560	Mm.28038///Mm.28038///Mm.28038///Mm.28038///Mm.28038
10519324	-0.947176	-2.68266	-2.20322	-2.633	-2.52067	-2.79159	2.11337	2.47426	2.3922	1.92459	1.86816	0.947176	cyclin-dependent kinase 6	AF132483	Cdk6	NM_009873	Mm.31672///Mm.389058///Mm.31672///Mm.389058///Mm.31672///Mm.389058
10521090	-0.743638	-0.975372	-1.11125	-0.921917	-1.0481	-0.784813	1.362	1.39321	1.70894	0.743638	0.942063	1.08946	transforming, acidic coiled-coil containing protein 3	AF156934	Tacc3	NM_001040435	Mm.379024///Mm.379024///Mm.379024///Mm.379024///Mm.379024///Mm.379024
10524266	-0.261277	-0.531012	-0.433663	-0.662745	-0.744394	-0.752013	0.847164	1.05267	1.67844	0.261277	0.748938	0.347598	CHK2 checkpoint homolog (S. pombe)	AF086905	Chek2	NM_016681	Mm.279308///Mm.279308///Mm.279308
10525591	-0.406932	-0.481596	-0.579009	-0.544133	-0.649472	-0.668917	1.55779	1.9907	2.19713	0.406932	1.47906	0.826621	kinetochore associated 1		Kntc1	NM_001042421	Mm.441089///Mm.441089
10528077	-0.809575	-1.23356	-1.26803	-1.44621	-1.28632	-1.24117	1.525	1.66413	2.09676	0.809575	1.261	1.16184	DBF4 homolog (S. cerevisiae)	AJ003132	Dbf4	NM_013726	Mm.292470///Mm.292470///Mm.292470
10533807	-0.364688	-0.758383	-0.383984	-0.603727	-0.583485	-0.553622	0.665422	0.799922	0.81409	0.364688	0.765441	0.739526	CDK2 (cyclin-dependent kinase 2)-associated protein 1	BC083075	Cdk2ap1	NM_013812	Mm.425284///Mm.425284///Mm.425284///Mm.425284
10534974	-0.73754	-1.23238	-1.18692	-1.13942	-1.24692	-1.06288	1.60102	1.69083	2.18334	0.737539	1.34871	0.980479	minichromosome maintenance deficient 7 (S. cerevisiae)	BC065164	Mcm7	NM_008568	Mm.378965///Mm.378965///Mm.378965
10538832	-0.625431	-1.51676	-1.27095	-1.53172	-1.39197	-1.3654	1.09658	1.25259	1.81851	0.625432	1.1156	0.763738	MAD2 (mitotic arrest deficient, homolog)-like 1 (yeast)	BC089012	Mad2l1	NM_019499	Mm.290830///Mm.290830///Mm.290830///Mm.290830///Mm.290830
10540738	-0.43644	-0.418023	-0.552742	-0.510914	-0.469817	-0.634349	1.10993	1.6755	2.26698	0.418023	1.2111	0.597286	Fanconi anemia, complementation group D2	BC042619	Fancd2	NM_001033244	Mm.160061///Mm.160061///Mm.160061///Mm.160061
10541729	-0.6696	-0.946217	-0.964519	-0.683133	-0.897312	-0.828727	1.62027	1.59028	2.2318	0.887747	1.23849	0.6696	cell division cycle associated 3	BC027172	Cdca3	NM_013538	Mm.285723///Mm.285723///Mm.285723
10546163	-0.669419	-1.29743	-1.10862	-1.16923	-1.1504	-1.20526	1.29066	1.50785	2.38213	0.669419	1.30824	0.917334	minichromosome maintenance deficient 2 mitotin (S. cerevisiae)	BC055318	Mcm2	NM_008564	Mm.16711///Mm.16711///Mm.16711
10547177	-0.61958	-1.92987	-0.635801	-2.39151	-2.13939	-2.16241	1.8919	2.00172	1.92151	0.764703	1.6585	0.61958	Ras association (RalGDS/AF-6) domain family member 4	BC060709	Rassf4	NM_178045	Mm.257931///Mm.257931///Mm.257931
10547943	-0.851054	-0.835811	-0.899146	-0.432696	-0.662677	-0.476463	1.40247	1.32535	1.75706	0.662065	1.13351	0.432697	non-SMC condensin I complex, subunit D2	BC026982	Ncapd2	NM_146171	Mm.257590///Mm.257590///Mm.257590///Mm.257590
10548105	-0.964263	-3.066	-2.44445	-3.07986	-2.73836	-3.59068	1.21013	1.16405	1.49476	0.964263	1.24792	1.14673	cyclin D2	BC049086	Ccnd2	NM_009829	Mm.333406///Mm.333406///Mm.333406
10550102	-0.45172	-0.843927	-0.503597	-0.707759	-0.669829	-0.564159	1.3214	1.24209	1.56755	0.45172	0.538641	0.70107	ligase I, DNA, ATP-dependent	U19604	Lig1	NM_001083188|NM_010715	Mm.288179///Mm.288179///Mm.288179///Mm.288179
10554445	-0.894687	-1.60724	-1.7005	-1.49358	-1.31235	-1.61081	1.75513	2.01724	2.2986	0.894687	1.52249	1.46145	protein regulator of cytokinesis 1	BC059808	Prc1	NM_145150	Mm.227274///Mm.227274///Mm.227274///Mm.227274
10557156	-0.961002	-1.15099	-1.32337	-1.42271	-1.23348	-1.42024	1.79875	1.70568	2.21474	0.961001	1.55348	1.3733	polo-like kinase 1 (Drosophila)	L19558	Plk1	NM_011121	Mm.16525///Mm.16525///Mm.16525
10562637	-1.27288	-2.93363	-2.77802	-2.7105	-2.81462	-2.9893	1.68001	1.9749	2.25572	1.27288	1.94538	1.87368	cyclin B1	BC085238	Ccnb1		Mm.260114///Mm.380027///Mm.260114///Mm.380027
10563780	-0.47654	-0.769166	-0.694273	-0.781322	-0.820029	-0.956797	1.15752	1.41743	1.89866	0.47654	0.843758	0.729791	E2F transcription factor 8	AY957576	E2f8	NM_001013368	Mm.240566///Mm.240566///Mm.240566///Mm.240566
10565570	-0.777018	-0.927505	-1.00514	-0.739144	-1.01913	-0.773969	1.32398	1.5533	2.09317	0.739144	1.12791	1.04413	RIKEN cDNA 4632434I11 gene	DQ400346	4632434I11Rik	NM_001080995	Mm.26468///Mm.26468///Mm.26468
10568714	-1.24689	-1.97634	-2.37085	-2.35243	-2.29983	-2.32639	2.10448	2.3	2.39376	1.24689	1.88921	1.53239	antigen identified by monoclonal antibody Ki 67	BC053453	Mki67	NM_001081117	Mm.4078///Mm.4078///Mm.4078
10569646	-1.34024	-2.1437	-1.59593	-1.80813	-0.039422	-1.82999	0.371608	0.967987	1.11732	0.039422	0.743155	1.08134	cyclin D1	BC044841	Ccnd1	NM_007631	Mm.273049///Mm.273049///Mm.273049
10576140	-0.614751	-0.681427	-0.775785	-0.666706	-0.647969	-0.606449	0.787322	0.955742	1.5471	0.606449	1.01202	0.790087	chromatin licensing and DNA replication factor 1	BC048076	Cdt1	NM_026014	Mm.21873///Mm.21873///Mm.21873
10577508	-0.659587	-1.08174	-0.93497	-1.19576	-0.904798	-1.09137	1.46414	1.79421	1.89783	0.659586	1.42073	1.00445	cytoskeleton associated protein 2	AY692438	Ckap2	NM_001004140	Mm.22448///Mm.22448///Mm.22448
10584280	0.961121	0.64176	1.08326	0.185232	0.341238	0.39624	-0.364372	-0.351802	-1.19081	-0.185232	-1.22429	-1.76972	hepatocyte cell adhesion molecule		Hepacam	NM_175189	Mm.266133///Mm.266133
10584710	-0.379523	-0.817706	-0.35565	-0.748901	-0.698646	-0.701701	1.11798	1.14822	1.36615	0.355651	0.817978	0.686343	H2A histone family, member X	BC010336	H2afx	NM_010436	Mm.245931///Mm.245931///Mm.245931
10586907	-0.0245304	-0.445855	-0.281088	-0.473221	-0.486959	-0.816694	0.98467	1.20397	0.93628	0.0245299	0.842597	0.823022	meiosis-specific nuclear structural protein 1	BC046624	Mns1	NM_008613	Mm.387671///Mm.387671///Mm.387671
10588294	-0.504175	-0.892209	-0.561975	-0.687072	-0.635575	-0.569808	0.691036	1.10983	1.39685	0.504174	0.749703	0.72152	topoisomerase (DNA) II beta binding protein	AK129104	Topbp1	NM_176979	Mm.259893///Mm.259893///Mm.259893
10592201	-0.497378	-0.946092	-1.01509	-1.04902	-0.868478	-0.991355	1.27226	1.60631	2.29847	0.497378	1.47895	1.03433	checkpoint kinase 1 homolog (S. pombe)	BC100386	Chek1	NM_007691	Mm.16753///Mm.16753///Mm.16753
10594426	-0.435777	-0.731669	-0.697067	-0.733141	-0.675532	-0.617651	0.848574	1.41761	1.55615	0.435777	1.02508	0.940777		BC027435	Zwilch	NM_026507	Mm.335237///Mm.335237///Mm.335237
10594774	-0.652511	-1.00178	-0.908631	-0.569256	-0.69982	-0.660749	1.14885	1.67078	2.01067	0.569256	1.29933	1.74488	cyclin B2	BC008247	Ccnb2	NM_007630	Mm.22592///Mm.22592///Mm.22592
